# Supplementary material for: Acquisition of ionic copper by the bacterial outer membrane protein OprC through a novel binding site
Source: PLoS Biol. 2021 Nov 11;19(11):e3001446. doi: 10.1371/journal.pbio.3001446 (PMC8610252; doi:10.1371/journal.pbio.3001446)
Supplement: S1 Data — (XLSX) [file pbio.3001446.s013.xlsx]

## Sheet: Fig_2A
	Fig. 2A OprC WT metal occupancy data
		55Mn	55Mn	55Mn	59Co	59Co	59Co	60Ni	60Ni	60Ni	65Cu	65Cu	65Cu	66Zn	66Zn	66Zn	56Fe	56Fe	56Fe
Batch 1		% occupancy	average	sd	% occupancy	average	sd	% occupancy	average	sd	% occupancy	average	sd	% occupancy	average	sd	% occupancy	average	sd
	OprC WT # 1	-0.00861017	0.00467359	0.0187861	-0.0208687	-0.0229893	0.00299893	2.98343	3.36826	0.544233	43.4655	43.5295	0.0905503	0.182249	0.415853	0.330367	4.15041	4.21101	0.0856967
	OprC WT# 2	0.0179574			-0.0251099			3.75309			43.5935			0.649458			4.2716
		55Mn	55Mn	55Mn	59Co	59Co	59Co	60Ni	60Ni	60Ni	65Cu	65Cu	65Cu	66Zn	66Zn	66Zn	56Fe	56Fe	56Fe
Batch 2		% occupancy	average	sd	% occupancy	average	sd	% occupancy	average	sd	% occupancy	average	sd	% occupancy	average	sd	% occupancy	average	sd
	OprC WT # 1	0.127096	0.0753844	0.0731316	0.111299	0.0593274	0.0734988	3.02383	2.89347	0.184357	54.4232	55.9889	2.2142	0.436492	0.290579	0.206353	7.2721	5.9959	1.80481
	OprC WT# 2	0.0236725			0.00735587			2.76311			57.5546			0.144665			4.71971
		55Mn	55Mn	55Mn	59Co	59Co	59Co	60Ni	60Ni	60Ni	65Cu	65Cu	65Cu	66Zn	66Zn	66Zn	56Fe	56Fe	56Fe
Batch 3		% occupancy	average	sd	% occupancy	average	sd	% occupancy	average	sd	% occupancy	average	sd	% occupancy	average	sd	% occupancy	average	sd
	OprC WT # 1	0	-0.00377477	0.00533833	-0.0445922	-0.0469281	0.00330347	1.06943	1.14486	0.106683	63.6822	63.8454	0.230749	2.00199	1.1415	1.21692	1.97842	1.86415	0.161607
	OprC WT# 2	-0.00754954			-0.049264			1.2203			64.0085			0.281011			1.74988
		55Mn	55Mn	55Mn	59Co	59Co	59Co	60Ni	60Ni	60Ni	65Cu	65Cu	65Cu	66Zn	66Zn	66Zn	56Fe	56Fe	56Fe
Batch 4		% occupancy	average	sd	% occupancy	average	sd	% occupancy	average	sd	% occupancy	average	sd	% occupancy	average	sd	% occupancy	average	sd
	OprC WT # 1	0.26865	0.12301	0.205965	-0.0268324	-0.0318742	0.00713019	0.350044	0.474071	0.175401	70.1279	69.9526	0.247906	0.372591	0.450301	0.109899	1.1176	3.68789	3.63494
	OprC WT# 2	-0.0226291			-0.036916			0.598099			69.7773			0.528011			6.25818

## Sheet: Fig_2B
	Fig. 2B copper occupancy data of OprC WT and mutants
	WT 0 equivalents	WT 3 equivalents	WT 10 equivalents			M325A 0 equivalents	M325A 3 equivalents	M325A 10 equivalents
	Copper occupancy (%)	Copper occupancy (%)	Copper occupancy (%)			Copper occupancy (%)	Copper occupancy (%)	Copper occupancy (%)
1	44.8414	89.0661	99.5945		1	6.06381	9.07869	8.00909
2	42.2932	90.8776	99.1917		2	6.23045	4.23629	9.52406
3	45.6873	120.468	113.717		3	5.09605	6.79145	9.78435
4		128.774			4		11.6646	14.9648
average	44.274	107.296	104.168		average	5.79677	7.94277	10.5706
sd	1.76674	20.3035	8.27219		sd	0.612535	3.17313	3.03224
	WT tagless 0 equivalents	WT tagless 3 equivalents	WT tagless 10 equivalents			C143A 0 equivalents	C143A 3 equivalents	C143A 10 equivalents
	Copper occupancy (%)	Copper occupancy (%)	Copper occupancy (%)			Copper occupancy (%)	Copper occupancy (%)	Copper occupancy (%)
1	67.1329	91.7605	98.7728		1	0.644199	0.46695	1.48011
2	67.9958	101.408	106.585		2	1.36301	3.07927	0.818924
3	62.1177	102.428	102.428		3	1.60555	0.436652	1.149
4	66.267				4		0.196859
average	65.8784	98.5322	102.595		average	1.20425	1.04493	1.14934
sd	2.60452	5.88657	3.90858		sd	0.499952	1.36159	0.330591
	M147A 0 equivalents	M147A 3 equivalents	M147A 10 equivalents			AA 0 equivalents	AA 3 equivalents	AA 10 equivalents
	Copper occupancy (%)	Copper occupancy (%)	Copper occupancy (%)			Copper occupancy (%)	Copper occupancy (%)	Copper occupancy (%)
1	24.873	51.8603	66.6876		1	1.46223	1.88381	4.18972
2	22.952	69.4976	52.231		2	1.62932	2.91131	3.38886
3	5.09905	68.0199	62.9567		3	1.14126	3.50709	4.24774
4			71.321		4		5.08072
average	17.6413	63.1259	63.2991		average	1.41094	3.34573	3.94211
sd	10.9043	9.78428	8.13331		sd	0.24804	1.33693	0.480001
	H323A 0 equivalents	H323A 3 equivalents	H323A 10 equivalents
	Copper occupancy (%)	Copper occupancy (%)	Copper occupancy (%)
1	9.35718	13.6712	23.2744
2	9.97442	21.8175	26.5556
3	7.02243	15.1008	30.8682
4	8.37625	11.4941	25.6792
average	8.68257	15.5209	26.5944
sd	1.28762	4.45198	3.16896

## Sheet: Fig_2C
	Fig 2C data
	Incubation at 60 C
	Protein concentration for WT1 and WT2 = 19.63 µM							Molar extinction coefficient at Abs483 [Cu(BCS)2]-3 = 13,000 cm-1M-1
	Protein concentration for WT3 and WT4 = 20.21 µM							Copper binding capacity of OprC WT = 100 %
		Absorbance (483 nm)				Formed [Cu(BCS)2]-3 complex concentration (µM)				fraction of released copper				Fraction of bound copper				% of bound copper
	time (hr)	WT1	WT2	WT3	WT4	WT1	WT2	WT3	WT4	WT1	WT2	WT3	WT4	WT1	WT2	WT3	WT4	WT1	WT2	WT3	WT4	average	sd
	0													1	1	1	1	100	100	100	100	100	0
	0.08	0.004	0.008	0.0075	0.0075	0.307692	0.615385	0.576923	0.576923	0.0156746	0.0313492	0.0285464	0.0285464	0.984325	0.968651	0.971454	0.971454	98.4325	96.8651	97.1454	97.1454	97.3971	0.702834
	1	0.073	0.085	0.0885	0.0955	5.61538	6.53846	6.80769	7.34615	0.286061	0.333085	0.336848	0.363491	0.713939	0.666915	0.663152	0.636509	71.3939	66.6915	66.3152	63.6509	67.0129	3.219
	2	0.1205	0.1175	0.1325	0.1345	9.26923	9.03846	10.1923	10.3462	0.472197	0.460441	0.50432	0.511932	0.527803	0.539559	0.49568	0.488068	52.7803	53.9559	49.568	48.8068	51.2777	2.48052
	3	0.141	0.135	0.137	0.139	10.8462	10.3846	10.5385	10.6923	0.552529	0.529018	0.521448	0.52906	0.447471	0.470982	0.478552	0.47094	44.7471	47.0982	47.8552	47.094	46.6986	1.34936
	4	0.141	0.151	0.1545	0.1605	10.8462	11.6154	11.8846	12.3462	0.552529	0.591716	0.588056	0.610893	0.447471	0.408284	0.411944	0.389107	44.7471	40.8284	41.1944	38.9107	41.4201	2.43358
	5	0.142	0.156	0.163	0.173	10.9231	12	12.5385	13.3077	0.556448	0.611309	0.620409	0.658471	0.443552	0.388691	0.379591	0.341529	44.3552	38.8691	37.9591	34.1529	38.8341	4.20961
	6	0.158	0.167	0.169	0.171	12.1538	12.8462	13	13.1538	0.619147	0.654414	0.643246	0.650858	0.380853	0.345586	0.356754	0.349142	38.0853	34.5586	35.6754	34.9142	35.8084	1.58786
	7	0.165	0.179	0.175	0.185	12.6923	13.7692	13.4615	14.2308	0.646577	0.701438	0.666083	0.704145	0.353423	0.298562	0.333917	0.295855	35.3423	29.8562	33.3917	29.5855	32.0439	2.80034
	8	0.164	0.185	0.179	0.189	12.6154	14.2308	13.7692	14.5385	0.642658	0.72495	0.681308	0.71937	0.357342	0.27505	0.318692	0.28063	35.7342	27.505	31.8692	28.063	30.7929	3.82261
	9	0.1775	0.1915	0.181	0.1935	13.6538	14.7308	13.9231	14.8846	0.69556	0.750421	0.68892	0.736498	0.30444	0.249579	0.31108	0.263502	30.444	24.9579	31.108	26.3502	28.215	3.02346
	10	0.175	0.19	0.186	0.198	13.4615	14.6154	14.3077	15.2308	0.685764	0.744543	0.707951	0.753625	0.314236	0.255457	0.292049	0.246375	31.4236	25.5457	29.2049	24.6375	27.7029	3.1702
	23	0.222	0.238	0.2235	0.2485	17.0769	18.3077	17.1923	19.1154	0.86994	0.932638	0.850683	0.945838	0.13006	0.0673616	0.149317	0.0541621	13.006	6.73616	14.9317	5.41621	10.0225	4.65544
	Incubation at RT
	Protein concentration for WT1 and WT2 = 20.75 µM							Molar extinction coefficient at Abs483 [Cu(BCS)2]-3 = 13,000 cm-1M-1
	Protein concentration for WT3 and WT4 = 20.25 µM							Copper binding capacity of OprC WT = 100 %
		Absorbance (483 nm)				Formed [Cu(BCS)2]-3 complex concentration (µM)				fraction of released copper				Fraction of bound copper				% of bound copper
	time (hr)	WT1	WT2	WT3	WT4	WT1	WT2	WT3	WT4	WT1	WT2	WT3	WT4	WT1	WT2	WT3	WT4	WT1	WT2	WT3	WT4	average	sd
	0													1	1	1	1	100	100	100	100	100	0
	0.08	0.006	0.009	0.0125	0.0105	0.461538	0.692308	0.961538	0.807692	0.0222428	0.0333642	0.0474834	0.039886	0.977757	0.966636	0.952517	0.960114	97.7757	96.6636	95.2517	96.0114	96.4256	1.06913
	1	0.0107	0.0109	0.0135	0.0135	0.823077	0.838462	1.03846	1.03846	0.0396664	0.0404078	0.0512821	0.0512821	0.960334	0.959592	0.948718	0.948718	96.0334	95.9592	94.8718	94.8718	95.434	0.649934
	2	0.0125	0.0129	0.0139	0.0141	0.961538	0.992308	1.06923	1.08462	0.0463392	0.0478221	0.0528015	0.0535613	0.953661	0.952178	0.947198	0.946439	95.3661	95.2178	94.7198	94.6439	94.9869	0.358735
	3	0.0175	0.0173	0.0214	0.0209	1.34615	1.33077	1.64615	1.60769	0.0648749	0.0641335	0.0812915	0.0793922	0.935125	0.935867	0.918708	0.920608	93.5125	93.5867	91.8708	92.0608	92.7577	0.918171
	4	0.0183	0.0186	0.0249	0.0233	1.40769	1.43077	1.91538	1.79231	0.0678406	0.0689527	0.0945869	0.088509	0.932159	0.931047	0.905413	0.911491	93.2159	93.1047	90.5413	91.1491	92.0028	1.36023
	5	0.0272	0.0281	0.0255	0.0265	2.09231	2.16154	1.96154	2.03846	0.100834	0.104171	0.0968661	0.100665	0.899166	0.895829	0.903134	0.899335	89.9166	89.5829	90.3134	89.9335	89.9366	0.298581
	6	0.0345	0.049	0.038	0.037	2.65385	3.76923	2.92308	2.84615	0.127896	0.18165	0.144349	0.140551	0.872104	0.81835	0.855651	0.859449	87.2104	81.835	85.5651	85.9449	85.1388	2.31213
	7	0.0455	0.0528	0.0395	0.0415	3.5	4.06154	3.03846	3.19231	0.168675	0.195737	0.150047	0.157645	0.831325	0.804263	0.849953	0.842355	83.1325	80.4263	84.9953	84.2355	83.1974	1.99942
	8	0.0475	0.0615	0.0451	0.046	3.65385	4.73077	3.46923	3.53846	0.176089	0.227989	0.17132	0.174739	0.823911	0.772011	0.82868	0.825261	82.3911	77.2011	82.868	82.5261	81.2466	2.70444
	9	0.0535	0.0635	0.0505	0.0515	4.11538	4.88462	3.88462	3.96154	0.198332	0.235403	0.191833	0.195632	0.801668	0.764597	0.808167	0.804368	80.1668	76.4597	80.8167	80.4368	79.47	2.02452
	10	0.05	0.059	0.054	0.058	3.84615	4.53846	4.15385	4.46154	0.185357	0.218721	0.205128	0.220323	0.814643	0.781279	0.794872	0.779677	81.4643	78.1279	79.4872	77.9677	79.2618	1.61888
	23	0.058	0.064	0.0575	0.0555	4.46154	4.92308	4.42308	4.26923	0.215014	0.237257	0.218424	0.210826	0.784986	0.762743	0.781576	0.789174	78.4986	76.2743	78.1576	78.9174	77.962	1.16722
	Incubation at 60 C
	Protein concentration for AA1 and AA2 = 18.54 µM							Molar extinction coefficient at Abs483 [Cu(BCS)2]-3 = 13,000 cm-1M-1
	Protein concentration for AA3 and AA4 = 18.67 µM							Copper binding capacity of OprC AA = 1 %
		Absorbance (483 nm)				Formed [Cu(BCS)2]-3 complex concentration (µM)				fraction of released copper				Fraction of bound copper				% of copper
	time (hr)	AA1	AA2	AA3	AA4	AA1	AA2	AA3	AA4	AA1	AA2	AA3	AA4	AA1	AA2	AA3	AA4	AA1	AA2	AA3	AA4	average	sd
	0													0.01	0.01	0.01	0.01	1	1	1	1	1	0
	0.08	0.015	0.014	0.0115	0.0125	1.15385	1.07692	0.884615	0.961538	0.0622355	0.0580865	0.0473816	0.0515018	0.0622355	0.0580865	0.0473816	0.0515018	6.22355	5.80865	4.73816	5.15018	5.48014	0.663319
	1	0.003	0.005	0.0175	0.0185	0.230769	0.384615	1.34615	1.42308	0.0124471	0.0207452	0.0721025	0.0762227	0.0124471	0.0207452	0.0721025	0.0762227	1.24471	2.07452	7.21025	7.62227	4.53794	3.34505
	2	0.0065	0.0095	0.0185	0.0175	0.5	0.730769	1.42308	1.34615	0.0269687	0.0394158	0.0762227	0.0721025	0.0269687	0.0394158	0.0762227	0.0721025	2.69687	3.94158	7.62227	7.21025	5.36774	2.42523
	3	0.0015	0.0025	0.021	0.02	0.115385	0.192308	1.61538	1.53846	0.00622355	0.0103726	0.086523	0.0824029	0.00622355	0.0103726	0.086523	0.0824029	0.622355	1.03726	8.6523	8.24029	4.63805	4.40386
	4	0.013	0.014	0.0235	0.0215	1	1.07692	1.80769	1.65385	0.0539374	0.0580865	0.0968234	0.0885831	0.0539374	0.0580865	0.0968234	0.0885831	5.39374	5.80865	9.68234	8.85831	7.43576	2.15159
	5	0.023	0.027	0.0235	0.0245	1.76923	2.07692	1.80769	1.88462	0.0954278	0.112024	0.0968234	0.100944	0.0954278	0.112024	0.0968234	0.100944	9.54278	11.2024	9.68234	10.0944	10.1305	0.752003
	6	0.021	0.02	0.029	0.025	1.61538	1.53846	2.23077	1.92308	0.0871297	0.0829807	0.119484	0.103004	0.0871297	0.0829807	0.119484	0.103004	8.71297	8.29807	11.9484	10.3004	9.81495	1.66359
	7	0.0235	0.0305	0.0295	0.0255	1.80769	2.34615	2.26923	1.96154	0.0975023	0.126546	0.121544	0.105064	0.0975023	0.126546	0.121544	0.105064	9.75023	12.6546	12.1544	10.5064	11.2664	1.36528
	8	0.0315	0.0295	0.03	0.031	2.42308	2.26923	2.30769	2.38462	0.130695	0.122396	0.123604	0.127724	0.130695	0.122396	0.123604	0.127724	13.0695	12.2396	12.3604	12.7724	12.6105	0.381633
	9	0.0295	0.0275	0.0285	0.0285	2.26923	2.11538	2.19231	2.19231	0.122396	0.114098	0.117424	0.117424	0.122396	0.114098	0.117424	0.117424	12.2396	11.4098	11.7424	11.7424	11.7836	0.342086
	10	0.027	0.023	0.031	0.03	2.07692	1.76923	2.38462	2.30769	0.112024	0.0954278	0.127724	0.123604	0.112024	0.0954278	0.127724	0.123604	11.2024	9.54278	12.7724	12.3604	11.4695	1.44626
	23	0.026	0.025	0.0305	0.0355	2	1.92308	2.34615	2.73077	0.107875	0.103726	0.125664	0.146265	0.107875	0.103726	0.125664	0.146265	10.7875	10.3726	12.5664	14.6265	12.0883	1.94138
	Incubation at RT
	Protein concentration for AA1 and AA2 = 18.21 µM							Molar extinction coefficient at Abs483 [Cu(BCS)2]-3 = 13,000 cm-1M-1
	Protein concentration for AA3 and AA4 = 19.67 µM							Copper binding capacity of OprC AA = 1 %
		Absorbance (483 nm)				Formed [Cu(BCS)2]-3 complex concentration (µM)				fraction of released copper				Fraction of bound copper				% of copper
	time (hr)	AA1	AA2	AA3	AA4	AA1	AA2	AA3	AA4	AA1	AA2	AA3	AA4	AA1	AA2	AA3	AA4	AA1	AA2	AA3	AA4	average	sd
	0													0.01	0.01	0.01	0.01	1	1	1	1	1	0
	0.08	0.016	0.015	0.0085	0.0105	1.23077	1.15385	0.653846	0.807692	0.0675875	0.0633633	0.0332408	0.0410621	0.0675875	0.0633633	0.0332408	0.0410621	6.75875	6.33633	3.32408	4.10621	5.13134	1.67507
	1	0.006	0.007	0.0145	0.0165	0.461538	0.538462	1.11538	1.26923	0.0253453	0.0295696	0.0567049	0.0645262	0.0253453	0.0295696	0.0567049	0.0645262	2.53453	2.95696	5.67049	6.45262	4.40365	1.94848
	2	0.0125	0.0165	0.0135	0.0155	0.961538	1.26923	1.03846	1.19231	0.0528028	0.0696997	0.0527942	0.0606155	0.0528028	0.0696997	0.0527942	0.0606155	5.28028	6.96997	5.27942	6.06155	5.8978	0.804174
	3	0.0085	0.0145	0.017	0.013	0.653846	1.11538	1.30769	1	0.0359059	0.0612512	0.0664816	0.0508388	0.0359059	0.0612512	0.0664816	0.0508388	3.59059	6.12512	6.64816	5.08388	5.36194	1.34806
	4	0.004	0.002	0.0135	0.0155	0.307692	0.153846	1.03846	1.19231	0.0168969	0.00844844	0.0527942	0.0606155	0.0168969	0.00844844	0.0527942	0.0606155	1.68969	0.844844	5.27942	6.06155	3.46888	2.58528
	5	0.019	0.017	0.0185	0.0145	1.46154	1.30769	1.42308	1.11538	0.0802602	0.0718118	0.0723476	0.0567049	0.0802602	0.0718118	0.0723476	0.0567049	8.02602	7.18118	7.23476	5.67049	7.02811	0.984057
	6	0.02	0.022	0.016	0.012	1.53846	1.69231	1.23077	0.923077	0.0844844	0.0929329	0.0625709	0.0469282	0.0844844	0.0929329	0.0625709	0.0469282	8.44844	9.29329	6.25709	4.69282	7.17291	2.09066
	7	0.0305	0.0275	0.0175	0.0155	2.34615	2.11538	1.34615	1.19231	0.128839	0.116166	0.0684369	0.0606155	0.128839	0.116166	0.0684369	0.0606155	12.8839	11.6166	6.84369	6.06155	9.35143	3.40202
	8	0.0315	0.0335	0.015	0.01	2.42308	2.57692	1.15385	0.769231	0.133063	0.141511	0.0586602	0.0391068	0.133063	0.141511	0.0586602	0.0391068	13.3063	14.1511	5.86602	3.91068	9.30854	5.17754
	9	0.0275	0.0295	0.0155	0.0205	2.11538	2.26923	1.19231	1.57692	0.116166	0.124615	0.0606155	0.0801689	0.116166	0.124615	0.0606155	0.0801689	11.6166	12.4615	6.06155	8.01689	9.53913	3.01478
	10	0.024	0.026	0.017	0.018	1.84615	2	1.30769	1.38462	0.101381	0.10983	0.0664816	0.0703922	0.101381	0.10983	0.0664816	0.0703922	10.1381	10.983	6.64816	7.03922	8.70212	2.17933
	23	0.016	0.017	0.0125	0.0115	1.23077	1.30769	0.961538	0.884615	0.0675875	0.0718118	0.0488835	0.0449728	0.0675875	0.0718118	0.0488835	0.0449728	6.75875	7.18118	4.88835	4.49728	5.83139	1.33555
	Incubation at 60 C
	Protein concentration for M147A1 and M147A2 = 15.3 µM							Molar extinction coefficient at Abs483 [Cu(BCS)2]-3 = 13,000 cm-1M-1
	Protein concentration for M147A3 and M147A4 = 15.2 µM							Copper binding capacity of OprC M147A = 67 %
		Absorbance (483 nm)				Formed [Cu(BCS)2]-3 complex concentration (µM)				fraction of released copper				Fraction of bound copper				% of bound copper
	time (hr)	M147A1	M147A2	M147A3	M147A4	M147A1	M147A2	M147A3	M147A4	M147A1	M147A2	M147A3	M147A4	M147A1	M147A2	M147A3	M147A4	M147A1	M147A2	M147A3	M147A4	average	sd
	0													0.67	0.67	0.67	0.67	67	67	67	67	67	0
	0.08	0.1115	0.1105	0.111	0.11	8.57692	8.5	8.53846	8.46154	0.560583	0.555556	0.561741	0.556314	0.109417	0.114444	0.108259	0.113686	10.9417	11.4444	10.8259	11.3686	11.1452	0.307036
	1	0.119	0.114	0.116	0.114	9.15385	8.76923	8.92308	8.76923	0.598291	0.573152	0.587045	0.576544	0.0717094	0.0968477	0.0829555	0.0934562	7.17094	9.68477	8.29555	9.34562	8.62422	1.13508
	2	0.122	0.119	0.125	0.123	9.38462	9.15385	9.61538	9.46154	0.613374	0.598291	0.632591	0.62206	0.0566264	0.0717094	0.0374089	0.0479396	5.66264	7.17094	3.74089	4.79396	5.34211	1.45049
	3	0.129	0.132	0.143	0.126	9.92308	10.1538	11	9.69231	0.648567	0.66365	0.723684	0.637233	0.0214329	0.00634992	-0.0536842	0.0327674	2.14329	0.634992	-5.36842	3.27674	0.17165	3.84864
	4	0.131	0.141	0.135	0.138	10.0769	10.8462	10.3846	10.6154	0.658622	0.708899	0.683198	0.697921	0.0113776	-0.0388989	-0.0131984	-0.0279214	1.13776	-3.88989	-1.31984	-2.79214	-1.71603	2.17446
	5	0.13	0.142	0.134	0.146	10	10.9231	10.3077	11.2308	0.653595	0.713927	0.678138	0.738381	0.0164052	-0.0439266	-0.00813765	-0.0683806	1.64052	-4.39266	-0.813765	-6.83806	-2.60099	3.7571
	6	0.128	0.146	0.133	0.148	9.84615	11.2308	10.2308	11.3846	0.643539	0.734037	0.673077	0.748495	0.0264605	-0.0640372	-0.00307692	-0.0784954	2.64605	-6.40372	-0.307692	-7.84954	-2.97873	4.9742
	8	0.132	0.149	0.138	0.147	10.1538	11.4615	10.6154	11.3077	0.66365	0.74912	0.698381	0.743438	0.00634992	-0.0791202	-0.0283806	-0.073438	0.634992	-7.91202	-2.83806	-7.3438	-4.36472	4.03262
	23	0.135	0.147	0.1365	0.145	10.3846	11.3077	10.5	11.1538	0.678733	0.739065	0.690789	0.733323	-0.00873303	-0.0690649	-0.0207895	-0.0633232	-0.873303	-6.90649	-2.07895	-6.33232	-4.04776	3.0191
	Incubation at RT
	Protein concentration for M147A1 and M147A2 = 15.21 µM							Molar extinction coefficient at Abs483 [Cu(BCS)2]-3 = 13,000 cm-1M-1
	Protein concentration for M147A3 and M147A4 = 15.17 µM							Copper binding capacity of OprC M147A = 67 %
		Absorbance (483 nm)				Formed [Cu(BCS)2]-3 complex concentration (µM)				fraction of released copper				Fraction of bound copper				% of bound copper
	time (hr)	M147A1	M147A2	M147A3	M147A4	M147A1	M147A2	M147A3	M147A4	M147A1	M147A2	M147A3	M147A4	M147A1	M147A2	M147A3	M147A4	M147A1	M147A2	M147A3	M147A4	average	sd
	0													0.67	0.67	0.67	0.67	67	67	67	67	67	0
	0.08	0.113	0.115	0.124	0.121	8.69231	8.84615	9.53846	9.30769	0.571486	0.581601	0.628771	0.613559	0.0985136	0.0883988	0.0412286	0.0564408	9.85136	8.83988	4.12286	5.64408	7.11455	2.682
	1	0.114	0.115	0.12	0.119	8.76923	8.84615	9.23077	9.15385	0.576544	0.581601	0.608488	0.603418	0.0934562	0.0883988	0.0615116	0.0665823	9.34562	8.83988	6.15116	6.65823	7.74872	1.57925
	2	0.116	0.114	0.119	0.118	8.92308	8.76923	9.15385	9.07692	0.586659	0.576544	0.603418	0.598347	0.0833414	0.0934562	0.0665823	0.0716531	8.33414	9.34562	6.65823	7.16531	7.87583	1.20523
	3	0.119	0.118	0.121	0.125	9.15385	9.07692	9.30769	9.61538	0.601831	0.596773	0.613559	0.633842	0.0681692	0.0732266	0.0564408	0.0361579	6.81692	7.32266	5.64408	3.61579	5.84986	1.64699
	4	0.118	0.115	0.118	0.125	9.07692	8.84615	9.07692	9.61538	0.596773	0.581601	0.598347	0.633842	0.0732266	0.0883988	0.0716531	0.0361579	7.32266	8.83988	7.16531	3.61579	6.73591	2.21288
	5	0.12	0.123	0.124	0.129	9.23077	9.46154	9.53846	9.92308	0.606888	0.62206	0.628771	0.654125	0.0631118	0.0479396	0.0412286	0.015875	6.31118	4.79396	4.12286	1.5875	4.20388	1.96985
	6	0.119	0.12	0.121	0.122	9.15385	9.23077	9.30769	9.38462	0.601831	0.606888	0.613559	0.61863	0.0681692	0.0631118	0.0564408	0.0513701	6.81692	6.31118	5.64408	5.13701	5.9773	0.737916
	8	0.125	0.13	0.132	0.128	9.61538	10	10.1538	9.84615	0.632175	0.657462	0.669337	0.649054	0.0378248	0.0125378	0.000662745	0.0209457	3.78248	1.25378	0.0662745	2.09457	1.79928	1.56217
	23	0.129	0.135	0.127	0.131	9.92308	10.3846	9.76923	10.0769	0.652405	0.682749	0.643984	0.664267	0.0175952	-0.0127492	0.0260164	0.00573348	1.75952	-1.27492	2.60164	0.573348	0.914898	1.68032

## Sheet: Fig_2D
Fig. 2D EPR data
Magnetic field for columns B,C,D	EPR spectra of Cu(II)SO4	EPR spectra of ‘’as-isolated OprC-WT’’	EPR spectra of ‘’as-isolated OprC WT plus 1 equivalent Cu(II)SO4	magnetic field for columns F and G	EPR spectra of ‘’as-isolated OprC-M147A’’	EPR spectra of ‘’as-isolated OprC-M147A plus 1 equivalent Cu(II)SO4’’
2300	-0.00992627	-0.0161875	-0.00120466	2300	-0.00312493	-0.00509365
2300.73	-0.00728506	-0.011599	-0.00968961	2300.5	-0.00642592	-0.00660043
2301.47	-0.00507521	0.00161652	-0.0105875	2301	-0.00521348	-0.00396131
2302.2	-0.00609643	0.00712416	-0.00226811	2301.5	-0.00256251	0.000477436
2302.93	-0.00717088	-0.00198598	-0.00601533	2302	0.000656031	0.0014016
2303.66	0.00703471	0.00182564	0.00223118	2302.5	0.00306815	0.00372851
2304.4	0.00829613	0.00385801	0.00802486	2303	0.00750206	0.00611816
2305.13	0.00125642	-0.000132242	0.00344108	2303.5	0.00550391	0.00794648
2305.86	0.00624059	-0.000441832	0.00299517	2304	-0.000550468	0.00796555
2306.6	-0.00193511	-1.07918e-05	-0.00121072	2304.5	-0.000515373	0.00856365
2307.33	-0.00242587	-0.00716263	-0.00486908	2305	0.000373793	0.00653602
2308.06	0.00458101	-0.010752	0.000613888	2305.5	-0.00231798	0.000959624
2308.79	0.00715969	-0.00527207	0.0088697	2306	-0.0043704	-0.000649599
2309.53	0.015011	0.00110902	0.0159531	2306.5	-0.0107426	-0.00411613
2310.26	0.0124394	0.00404415	0.0083127	2307	-0.0117703	-0.00549835
2310.99	0.0117518	0.000913793	-0.00120173	2307.5	-0.00747267	-0.00269968
2311.72	0.0130637	-0.00644662	-0.0140047	2308	-0.00351462	0.00278164
2312.46	0.00629915	-0.0132859	-0.0149002	2308.5	-0.000394363	0.00373467
2313.19	0.00298465	-0.0181402	-0.0117039	2309	-0.000561303	0.00301536
2313.92	0.00166721	-0.0183558	-0.00848922	2309.5	-0.00496903	0.000184811
2314.66	0.00496691	-0.00993071	0.00201117	2310	-0.007244	-0.00157855
2315.39	0.00375157	-0.00800166	0.00085421	2310.5	-0.00547782	2.21092e-05
2316.12	0.0143518	-0.000368675	0.00165134	2311	-0.00673043	-0.00236751
2316.85	0.0178287	0.00353933	0.00187967	2311.5	-0.008129	-0.00526497
2317.59	0.0111166	0.00373464	0.00403643	2312	-0.0111929	-0.0091683
2318.32	0.00981224	-0.000193081	0.00888575	2312.5	-0.012086	-0.00898924
2319.05	0.00351893	-0.0089744	0.00335652	2313	-0.00920277	-0.00547613
2319.79	-0.000778675	-0.00768665	0.00521889	2313.5	-0.0024744	0.00190543
2320.52	0.00142024	-0.00860321	0.00356069	2314	0.00358688	0.00528486
2321.25	-0.00509884	-0.00185672	0.00718183	2314.5	0.00329391	0.0052832
2321.98	-0.00171616	-0.00122596	0.0041305	2315	-0.000504605	0.00104498
2322.72	0.000306119	-0.00496803	-0.00214792	2315.5	-0.000774652	-0.00225271
2323.45	-0.00595006	-0.00576846	-0.00434387	2316	0.000801566	-0.00184078
2324.18	-0.00739828	-0.00614551	-0.00408886	2316.5	-0.000233881	0.00109035
2324.91	-0.00393587	-0.00806265	0.000369275	2317	-0.000856164	-0.00071953
2325.65	0.00495996	-0.00316115	0.00101254	2317.5	0.000883517	-0.00186753
2326.38	0.0119475	0.00141979	-0.00510703	2318	-0.00158744	-0.00433825
2327.11	0.0103936	0.00522316	-0.00501057	2318.5	-0.00571224	-0.00773501
2327.85	0.0164228	0.00888233	0.00616039	2319	-0.00932074	-0.00841755
2328.58	0.0233926	0.020856	0.0155605	2319.5	-0.0106204	-0.00834332
2329.31	0.028425	0.025241	0.0255723	2320	-0.0101202	-0.00899207
2330.04	0.0190153	0.0179362	0.0242369	2320.5	-0.00615179	-0.00197067
2330.78	0.0156686	0.0176063	0.0154392	2321	-0.00873914	-0.00268474
2331.51	0.0142138	0.0171884	0.00634301	2321.5	-0.00952063	-0.00301479
2332.24	0.0119302	0.0150559	0.00561524	2322	-0.0077176	-0.00415327
2332.98	0.00858103	0.0121582	0.00873951	2322.5	-0.00561117	-0.00185193
2333.71	0.00264044	0.00351415	0.0112666	2323	-0.00156379	3.16226e-05
2334.44	0.00532422	0.00651333	0.0172141	2323.5	0.00160239	-2.19492e-05
2335.17	-0.00117767	0.00140792	0.0129616	2324	0.00195303	0.000525232
2335.91	-0.00321177	-0.00593867	0.00643256	2324.5	0.000461034	0.00135048
2336.64	-0.00980976	-0.00937555	0.0105344	2325	0.000254365	0.00148431
2337.37	-0.00348486	-0.00294836	0.00806484	2325.5	0.00123592	0.00377142
2338.1	-0.00811637	0.00178229	0.00771613	2326	0.000125726	0.00312318
2338.84	-0.0138317	0.00635292	0.00247635	2326.5	0.00407421	0.00131227
2339.57	-0.00923525	0.00329044	-0.00152573	2327	0.0034761	0.00106112
2340.3	-0.0039497	0.00625105	0.00428102	2327.5	-0.000158293	0.000677693
2341.04	-0.00639932	0.0034421	0.00298395	2328	0.000208052	0.000865864
2341.77	-0.0103426	-0.00275411	-0.00104552	2328.5	0.00244599	0.000628819
2342.5	-0.00968753	-0.000166294	-8.2321e-05	2329	0.00280088	0.00384465
2343.23	-0.0106181	-0.00347334	-0.00938521	2329.5	0.000868002	0.00556889
2343.97	-0.0101206	-0.00285974	-0.00461896	2330	-0.00357702	0.00330607
2344.7	-0.0133488	-0.00542265	-0.00102732	2330.5	-0.00409248	0.00194497
2345.43	-0.00540664	-0.00241895	0.00499262	2331	-0.00103725	0.000186609
2346.17	0.00141786	0.00398149	0.0125164	2331.5	0.00215912	-0.000410067
2346.9	-0.00211615	0.0016172	0.00754151	2332	0.00576866	0.000551621
2347.63	-0.00049466	0.00473598	0.00669954	2332.5	0.00617544	-0.000253127
2348.36	-0.0013398	0.00496873	0.00370286	2333	0.00487528	0.00224783
2349.1	0.00458186	0.00399529	-0.000413012	2333.5	0.00043932	0.000671264
2349.83	0.00455001	-0.00346517	-0.000954767	2334	0.00148786	0.00208214
2350.56	-0.00125244	-0.00985521	-0.000238072	2334.5	0.00229696	0.00165882
2351.29	-0.00282133	-0.0127254	-0.00578979	2335	0.000218137	0.000383049
2352.03	-0.000671294	-0.0110675	-0.00741549	2335.5	0.00103628	0.0034655
2352.76	-0.00742709	2.69713e-05	0.00351384	2336	0.00169459	0.0082016
2353.49	-0.00282788	0.011366	0.0106086	2336.5	0.000502419	0.009474
2354.23	-0.00571596	0.0100736	0.00587872	2337	0.0043068	0.0093149
2354.96	-0.0187373	-0.00378621	-0.0145455	2337.5	0.00857802	0.00764592
2355.69	-0.0131796	-0.00237368	-0.0162087	2338	0.0072411	0.00598056
2356.42	-0.000162952	0.00602866	-0.000679507	2338.5	0.0038438	0.0035882
2357.16	0.00584498	0.0059371	0.00736282	2339	-7.58359e-05	0.0011464
2357.89	-0.00195917	-0.00244307	0.00404921	2339.5	-0.000353609	0.00031503
2358.62	-0.00157878	-0.00641719	-0.00206833	2340	0.00327949	0.000105323
2359.36	-0.000898895	-0.0019054	-0.00337065	2340.5	0.00229482	-0.00149566
2360.09	0.00216518	-0.00122808	0.0006058	2341	0.000687095	-0.00202442
2360.82	-0.00667914	0.000820529	0.00832891	2341.5	0.000438283	-2.73487e-05
2361.55	0.00021853	0.00777862	0.0137788	2342	0.00226011	0.00271503
2362.29	-0.00236623	0.00649642	0.0103307	2342.5	0.0027761	0.004577
2363.02	-0.0101717	-0.00745699	-0.00855789	2343	0.00297062	0.00763183
2363.75	-0.0183876	-0.0102512	-0.0171454	2343.5	0.00125373	0.00924734
2364.48	-0.0224062	-0.0119381	-0.0167191	2344	0.0015725	0.00782958
2365.22	-0.0142925	-0.00971861	-0.0146423	2344.5	0.00400051	0.0089682
2365.95	-0.0167438	-0.00609587	-0.0154063	2345	0.00188434	0.00300768
2366.68	-0.0144461	-0.0131503	-0.0176676	2345.5	0.00109633	-0.00142443
2367.42	-0.0165812	-0.0103336	-0.0171678	2346	0.00490919	-0.0029453
2368.15	0.000922889	-0.0102284	-0.0121211	2346.5	0.00337146	-0.00551505
2368.88	0.00153343	-0.00795477	-0.00426482	2347	-0.00034367	-0.0119333
2369.61	0.00224307	-0.0102811	-0.00651051	2347.5	-0.00162566	-0.0105825
2370.35	-0.00149925	-0.00878893	-0.0101864	2348	0.00080357	-0.00333469
2371.08	-0.0128806	-0.0163719	-0.00845455	2348.5	-0.000284805	-0.000950683
2371.81	-0.0163819	-0.0142254	-0.00511458	2349	-0.00374901	0.000610427
2372.55	-0.0155983	-0.0176202	-0.00485319	2349.5	-0.00303093	0.000388213
2373.28	-0.00558993	-0.014314	-0.00266012	2350	-0.00120424	0.00210214
2374.01	-0.003014	-0.0134956	-0.00951278	2350.5	-0.00117677	-0.000416677
2374.74	-0.0105219	-0.0225421	-0.0183353	2351	0.00014991	-0.000869071
2375.48	-0.011888	-0.0255074	-0.0256101	2351.5	-8.55882e-05	-0.00112885
2376.21	-0.009184	-0.0190424	-0.0161366	2352	-0.00402507	-0.00475403
2376.94	-0.00537598	-0.00662424	-0.0049567	2352.5	-0.00314714	-0.00839509
2377.67	0.00645715	0.00660609	0.00535654	2353	0.00137568	-0.00577839
2378.41	0.00706223	0.012924	0.00987695	2353.5	0.00192067	-0.00550052
2379.14	0.00228439	0.0122112	0.00724057	2354	-0.000822138	-0.00504913
2379.87	-0.00744994	0.0134598	0.00801776	2354.5	-0.000768711	-0.00163745
2380.61	-0.0107006	0.00468048	0.0044234	2355	-0.00135342	0.000242629
2381.34	-0.0139031	-0.00209007	0.00176288	2355.5	-0.000326496	0.00378501
2382.07	-0.00886003	0.00127425	-0.00538659	2356	0.000574976	0.0035806
2382.8	0.0110288	0.0164828	0.00300432	2356.5	0.00198491	0.00452078
2383.54	0.000525942	0.0161709	0.00535887	2357	-0.00137069	0.0054266
2384.27	-0.00563414	0.010753	0.00203742	2357.5	0.00231496	0.00915237
2385	0.00367911	0.00688483	-0.0016691	2358	0.00934692	0.0104012
2385.74	-0.000862031	0.000924032	-0.00861254	2358.5	0.0106501	0.0128077
2386.47	-0.00259063	-0.00277356	0.000161297	2359	0.00581979	0.011581
2387.2	-0.00691965	-0.00839947	-0.00105222	2359.5	0.00316446	0.00894167
2387.93	-0.0110655	-0.0144729	-0.00364565	2360	-0.000133224	0.00353369
2388.67	-0.008062	-0.0209834	-0.0033262	2360.5	-0.00190432	0.000773369
2389.4	-0.0100805	-0.0261516	-0.000863213	2361	-0.00479367	-0.00306257
2390.13	-0.0103982	-0.0214948	-0.00016154	2361.5	-0.00706297	-0.000179338
2390.86	-0.012037	-0.0131975	-0.00016163	2362	-0.00627848	-0.00229968
2391.6	-0.00377401	-0.00397601	0.00308641	2362.5	-0.00493547	-0.00568866
2392.33	0.00221072	0.00345581	0.00156431	2363	-0.00328666	-0.00878228
2393.06	0.000936678	-0.00232988	-0.0042783	2363.5	-0.0022018	-0.00530732
2393.8	-0.00255966	-0.00612211	-0.00714223	2364	-8.73436e-05	-0.00306902
2394.53	-0.00436524	-0.0115401	-0.0119791	2364.5	0.000556616	-0.00194012
2395.26	0.00600675	-0.0109911	-0.00334574	2365	0.00603669	-0.00124428
2395.99	0.00345557	-0.0141053	-0.00514888	2365.5	0.0120065	0.00230169
2396.73	0.00230111	-0.014176	-0.00649377	2366	0.016077	0.00368373
2397.46	0.000177743	-0.0153604	-0.0139051	2366.5	0.0133898	0.00056383
2398.19	-0.00509861	-0.00783663	-0.0176964	2367	0.0113298	0.00159928
2398.93	0.000518107	-1.8622e-05	-0.0163326	2367.5	0.0129316	0.00258106
2399.66	0.0024107	-0.000739568	-0.0140385	2368	0.0165449	0.00913943
2400.39	0.0149359	0.000257217	-0.00756507	2368.5	0.0114757	0.00804878
2401.12	0.0138134	0.00583068	-0.00157199	2369	0.00885062	0.00435812
2401.86	0.00142953	-0.00331191	-0.00921475	2369.5	0.00537082	0.000949154
2402.59	-0.0123587	-0.0200032	-0.0268544	2370	0.000693147	-0.00141876
2403.32	-0.0201792	-0.0298959	-0.0361413	2370.5	0.00245478	0.00149699
2404.05	-0.00704875	-0.0147053	-0.0214001	2371	0.00773764	0.00192251
2404.79	0.00324762	-0.0023303	-0.00842057	2371.5	0.0101863	0.000675083
2405.52	0.0102684	0.00675981	0.00554194	2372	0.00782112	-0.00143907
2406.25	0.0134283	0.0123308	0.0147886	2372.5	0.00051249	-0.00553157
2406.99	0.00268744	0.00765596	0.00473946	2373	-0.00593543	-0.00779992
2407.72	-0.00780093	-0.0031335	-0.00582475	2373.5	-0.00794653	-0.0106577
2408.45	-0.00834521	-0.00662766	-0.000289465	2374	-0.0060733	-0.00458642
2409.18	-0.00540862	-0.00607586	0.000612992	2374.5	-0.0053153	-0.00360956
2409.92	-0.00421028	0.00442681	0.0081063	2375	-0.00701758	-0.00508814
2410.65	0.00262079	0.000640138	0.00466082	2375.5	-0.00201336	-0.00500957
2411.38	-0.000834587	-0.00350859	0.000196608	2376	0.000989594	-0.00303426
2412.12	-0.00391648	-0.00295942	-0.00235749	2376.5	0.00597814	0.00270798
2412.85	0.00275951	0.00128898	0.000285546	2377	0.00780494	0.00975183
2413.58	-0.00225665	-0.000926707	-0.000853818	2377.5	0.00558637	0.0115352
2414.31	-0.00192102	-0.00491672	-0.00498004	2378	0.00449751	0.00983044
2415.05	0.000157504	-0.000671727	0.0020889	2378.5	0.00373135	0.00520987
2415.78	-0.00371066	0.00293711	0.00413897	2379	-0.00203197	-0.00105269
2416.51	-0.00641061	0.00233692	0.00143909	2379.5	-0.00367512	-0.0034098
2417.24	-0.0150851	-0.00510711	-0.0070752	2380	-0.00209862	-0.00216927
2417.98	-0.0163007	-0.00794742	-0.0102577	2380.5	0.00240863	0.00306436
2418.71	-0.00655635	-0.00202774	0.00113662	2381	0.00206589	0.00381876
2419.44	-0.0169366	0.00298169	0.000247341	2381.5	0.00125992	0.00313363
2420.18	0.00125357	0.00666316	0.00484351	2382	0.000490758	0.00276035
2420.91	0.00613371	0.0170571	0.0100047	2382.5	0.000314496	0.00290196
2421.64	-0.000531151	0.0180496	0.0132331	2383	-0.000879893	0.00142069
2422.37	-0.018414	0.00620734	0.0100431	2383.5	-0.0042366	-0.00104633
2423.11	-0.00331781	0.0058036	-0.000302222	2384	-0.00222158	-0.000880773
2423.84	-0.00740437	0.003907	-0.011876	2384.5	0.00187372	-9.61629e-05
2424.57	-0.00363209	0.00160849	-0.0110604	2385	0.00236576	-0.00130317
2425.31	-0.00233027	-0.00858959	-0.0133235	2385.5	0.00188371	-0.00318269
2426.04	0.00843732	0.000643448	-0.00481456	2386	0.0013703	-0.0062291
2426.77	0.00100722	0.00661726	-0.00154836	2386.5	-0.000597326	-0.00512278
2427.5	0.00530013	0.0138905	-0.000159231	2387	0.000925521	-0.00150872
2428.24	-0.00486335	0.00994311	-0.00537406	2387.5	0.00214559	0.000798901
2428.97	-0.0156575	0.000584594	-0.00819883	2388	-0.00424558	0.000448424
2429.7	-0.00710698	-0.00312623	-0.0064492	2388.5	-0.00413713	0.00190742
2430.43	-0.00243541	0.00103431	-0.00652913	2389	-0.00263599	0.0027108
2431.17	0.0081217	0.00625463	-0.00121919	2389.5	-0.00400648	-0.00146689
2431.9	0.00199413	0.00692547	0.00688815	2390	-0.00559651	-0.00129621
2432.63	-0.00608655	-0.000349931	0.00442197	2390.5	-0.000580167	0.00519456
2433.37	-0.00954137	-0.000556077	0.00820565	2391	0.00509301	0.00767695
2434.1	-0.00286754	0.0056469	0.00853427	2391.5	0.0043655	0.00600481
2434.83	0.00598408	0.00891416	0.00174867	2392	0.0032574	0.00692766
2435.56	0.00670003	0.0107186	0.000203893	2392.5	0.000288557	0.00295549
2436.3	-0.00245603	0.00773277	0.00500344	2393	0.00268842	0.000120285
2437.03	-0.0012271	0.000500788	-0.00073695	2393.5	0.00494653	-0.000288013
2437.76	-0.00254889	-0.0037497	-0.00410284	2394	0.0045001	0.000234167
2438.5	0.000566272	-0.000786244	0.000827604	2394.5	0.00311878	0.00160278
2439.23	0.00898381	0.000930613	0.00613876	2395	0.00393958	0.00255744
2439.96	0.0197866	0.0177888	0.0139986	2395.5	0.00445941	0.000231537
2440.69	0.0150498	0.0302007	0.0208238	2396	0.00354614	-0.0011076
2441.43	-0.00199352	0.0266292	0.017392	2396.5	0.00334882	0.000698742
2442.16	0.000704213	0.0157697	0.00239373	2397	-0.00117314	-0.00168283
2442.89	0.00450708	0.00395032	0.00329236	2397.5	-0.00865116	-0.00659102
2443.62	-0.0012197	-0.00616667	-0.00225954	2398	-0.00985333	-0.00448831
2444.36	0.00147147	-0.00119394	0.000190045	2398.5	-0.00412162	-0.00138596
2445.09	0.00797304	0.00629344	0.00308559	2399	0.00269458	0.0022516
2445.82	0.00726389	0.00468411	0.00611886	2399.5	0.00426753	0.00474899
2446.56	0.00924771	0.0118645	0.00436642	2400	0.00577233	0.00591805
2447.29	0.0153845	0.0129033	0.0103627	2400.5	0.00225163	0.0032832
2448.02	0.0292926	0.0165752	0.0100615	2401	0.00632588	-0.000182386
2448.75	0.0235617	0.0203232	0.00188284	2401.5	0.00454046	-0.000228671
2449.49	0.0164292	0.0180743	0.000660015	2402	0.000358708	-0.00390495
2450.22	0.0222007	0.0142981	0.00383714	2402.5	-0.00226388	-0.00565453
2450.95	0.019726	0.00866896	0.000756754	2403	-0.00299799	-0.0066182
2451.69	0.00872199	-0.00129726	-0.00139254	2403.5	-0.00584677	-0.00699438
2452.42	-0.00544787	-0.0120116	-0.00606758	2404	-0.00479975	-0.0057555
2453.15	-0.00460714	-0.0125378	0.00171055	2404.5	-0.00406034	-0.00679293
2453.88	0.00459668	-0.00254577	0.00992535	2405	-0.00441928	-0.00647586
2454.62	0.00538664	0.00664108	0.0100011	2405.5	-0.00487351	-0.00781425
2455.35	0.0143259	0.0109132	0.0101981	2406	-0.00380297	-0.00800663
2456.08	0.0173731	0.012667	0.0113809	2406.5	-0.0028639	-0.00455152
2456.81	0.00789136	0.00527821	0.00422333	2407	-0.00256539	-0.00385122
2457.55	0.00135948	0.00316312	-0.00242547	2407.5	-0.00142427	-0.00210162
2458.28	0.00110573	0.00485919	0.000560354	2408	0.00401072	-0.000460379
2459.01	0.00290855	0.00617929	0.00840232	2408.5	0.00614585	0.00237894
2459.75	0.00787445	0.00369141	0.0123153	2409	0.00608006	-0.000727051
2460.48	0.0138267	0.0102846	0.0128471	2409.5	0.00549917	-2.71145e-05
2461.21	0.0106106	0.00644359	0.0137955	2410	0.00495569	0.00189322
2461.94	0.00678285	0.0062849	0.0214409	2410.5	0.00365283	0.00368066
2462.68	0.00969819	0.010322	0.0168187	2411	0.00450505	0.00621984
2463.41	-0.0033911	0.0146816	0.0122406	2411.5	0.000221995	0.00116931
2464.14	0.00370784	0.0232855	0.0195099	2412	-0.00289455	-0.00269621
2464.88	-0.00157147	0.0187309	0.0189702	2412.5	-0.00190541	-0.0036342
2465.61	0.00374936	0.0102059	0.023327	2413	0.00292886	-0.00349113
2466.34	0.00602012	0.00796883	0.0219873	2413.5	0.00804239	-0.00284442
2467.07	0.00674866	0.00390389	0.0106308	2414	0.00813464	-0.00569259
2467.81	0.00800793	0.00101066	-0.000799325	2414.5	0.00611886	-0.00735796
2468.54	0.0147077	0.00407991	-0.00314137	2415	0.00246492	-0.00369866
2469.27	0.0128364	0.00278234	-0.00315643	2415.5	-0.000486957	0.00160124
2470	0.015289	0.00947789	0.0134511	2416	-0.0036246	-0.00112245
2470.74	0.0045689	0.00806775	0.0188353	2416.5	-0.00316019	8.64493e-05
2471.47	-0.00499828	0.00167324	0.0138505	2417	-0.0031958	-0.00113074
2472.2	-0.00364973	0.00103071	0.00354841	2417.5	0.00131941	-0.00133161
2472.94	-0.0112553	-0.00304904	-0.00647125	2418	0.00370247	-0.00482349
2473.67	-0.00775001	-0.00542908	-0.0113276	2418.5	0.00716457	-0.0022084
2474.4	0.00103804	0.000490863	-0.0120052	2419	0.00794987	-0.000655265
2475.13	0.00856397	0.0140373	0.00192361	2419.5	0.00533758	0.00243894
2475.87	0.01257	0.0173106	0.00940217	2420	0.0048273	0.00243997
2476.6	0.0151247	0.0235373	0.020585	2420.5	0.00593107	0.00133602
2477.33	0.0102416	0.0168604	0.0120207	2421	0.0050981	0.000811713
2478.07	-0.00523572	0.000205796	-0.00489234	2421.5	0.0041807	-0.00010826
2478.8	-0.00590388	-0.000203146	0.000276798	2422	0.00159013	0.00244314
2479.53	-0.0115749	-0.00608788	0.00165096	2422.5	-0.00359882	0.000223985
2480.26	-0.0155438	-0.0057778	0.00134815	2423	-0.0050645	-0.00134878
2481	-0.00665553	0.000314026	0.00120272	2423.5	-0.00231832	0.00140048
2481.73	-0.00163335	0.000505259	-0.00174612	2424	0.00328259	-0.00110677
2482.46	-0.00293544	-0.00307517	-0.0147937	2424.5	0.00755234	0.000556419
2483.19	0.00535821	-0.00271667	-0.0175427	2425	0.00841365	0.00248159
2483.93	0.0119453	0.00401082	-0.0063018	2425.5	0.00634121	0.0023898
2484.66	0.00116485	0.00654457	-0.00523062	2426	0.00473803	0.00213115
2485.39	0.00434531	0.00335574	-0.00687876	2426.5	0.0061838	0.00447513
2486.13	-0.00298099	-0.00653361	-0.0151208	2427	0.00281941	0.00543407
2486.86	0.00189868	-0.00797145	-0.0137737	2427.5	-0.00256436	0.00479746
2487.59	0.00340068	-0.013339	-0.0197481	2428	-0.0067219	0.000593192
2488.32	0.0133739	-0.00274025	-0.0116207	2428.5	-0.0100224	-0.00367159
2489.06	0.00952982	-0.000746491	-0.00376965	2429	-0.0136576	-0.00744439
2489.79	0.00793699	0.00479853	0.0105676	2429.5	-0.0103637	-0.0093876
2490.52	0.00470474	0.00674824	0.0116125	2430	-0.0072128	-0.0106728
2491.26	-0.00279273	7.43744e-05	0.00376536	2430.5	-0.00966159	-0.0125482
2491.99	0.00230808	-0.000480309	0.0111031	2431	-0.00736475	-0.00715683
2492.72	0.0116777	-0.00236568	0.0161777	2431.5	0.000263394	8.28369e-05
2493.45	0.019436	0.00226891	0.0151812	2432	0.00179242	0.00203966
2494.19	0.0192388	0.00561485	0.0166491	2432.5	0.00227558	-0.0013921
2494.92	0.0144779	0.00970989	0.0123189	2433	0.00308444	-0.00100307
2495.65	0.00747353	0.0108023	-0.0028644	2433.5	0.00365626	-0.00133922
2496.38	-0.00610112	0.00927821	-0.00831041	2434	0.0022431	-0.00466561
2497.12	-0.00222502	0.00406405	-0.00406556	2434.5	0.00192888	-0.00847815
2497.85	-0.00718896	0.0008521	-0.00573942	2435	0.00226669	-0.00648207
2498.58	0.00786824	0.00291	0.00163135	2435.5	0.00118285	-0.0059977
2499.32	0.00915021	-0.00321177	0.0074633	2436	0.00511607	-0.00293705
2500.05	-0.000507842	-0.00759123	0.000471039	2436.5	0.00589297	-0.00336403
2500.78	-0.00277772	-0.0119904	-0.00057496	2437	-0.00275384	-0.00640711
2501.51	0.0018964	-0.00868338	-0.00587023	2437.5	-0.00662124	-0.0052715
2502.25	0.00342353	0.000858858	-0.00806535	2438	-0.00336113	-0.000991636
2502.98	0.00234862	0.000334929	-0.0127385	2438.5	0.00399742	0.00175562
2503.71	0.00890323	-7.38333e-05	-0.00954659	2439	0.00753317	0.00148106
2504.45	0.0154395	5.49171e-05	-0.00333648	2439.5	0.00948564	0.00124451
2505.18	0.0109651	0.00361235	-0.0016492	2440	0.00986929	-0.000976623
2505.91	0.00268578	-0.000156467	-0.00748292	2440.5	0.0075496	-0.00311692
2506.64	-0.000754209	-0.00387345	-0.00597367	2441	0.00348076	-0.00233955
2507.38	-0.00873352	-0.00826509	-0.011838	2441.5	-0.00559609	-0.0059437
2508.11	-0.00433704	-0.00164275	-0.00347652	2442	-0.0132905	-0.0116718
2508.84	-0.00047075	0.00180608	-0.00719831	2442.5	-0.0101311	-0.0116334
2509.57	-0.0114411	-0.00424285	-0.017651	2443	-0.00555371	-0.00685247
2510.31	-0.000309801	0.00419023	-0.00939264	2443.5	-0.00656394	-0.00413913
2511.04	-0.00802838	0.000836087	0.00190527	2444	-0.00906577	-0.00328974
2511.77	-0.00532101	0.00592089	0.0150508	2444.5	-0.00822853	-0.00388711
2512.51	0.00188392	0.0122107	0.0172967	2445	-0.00061422	-0.00412661
2513.24	0.000677708	0.0141501	0.000817953	2445.5	0.000522191	-0.00404602
2513.97	-0.00292006	0.00463615	-0.0056369	2446	-0.00200135	-0.0068075
2514.7	-0.0231826	-0.00528762	-0.0153735	2446.5	-0.00242832	-0.00414378
2515.44	-0.0221004	-0.0142409	-0.0206165	2447	-0.00129432	0.00263347
2516.17	-0.018526	-0.0208886	-0.0231923	2447.5	-0.00293785	0.00728059
2516.9	-0.00485182	-0.0183808	-0.019247	2448	-0.00543666	0.0064997
2517.64	-0.00893909	-0.0127984	-0.0147751	2448.5	-0.00927448	0.00112839
2518.37	0.0029414	-0.0049833	-0.00942241	2449	-0.00732319	-0.00278528
2519.1	0.0088602	-3.62418e-05	-0.00861493	2449.5	-0.00305036	-0.00241593
2519.83	-0.00383806	0.00542621	-0.00485992	2450	0.00193843	0.000331677
2520.57	-0.00793815	0.00254492	-0.00742822	2450.5	0.00503692	0.00724549
2521.3	-0.0169508	-0.00243422	-0.00517616	2451	0.00916681	0.0130346
2522.03	-0.0199992	-0.0212697	-0.000505666	2451.5	0.00869884	0.0107485
2522.77	-0.0116602	-0.0230747	0.0031813	2452	0.00551003	0.00364015
2523.5	-0.0126098	-0.00768636	0.00569417	2452.5	0.00297565	-0.00216477
2524.23	-0.0145556	-0.0161572	-0.00737976	2453	-0.000759017	-0.00273469
2524.96	-0.00759386	-0.0120644	-0.00778403	2453.5	-0.000752902	-0.000663179
2525.7	-0.00451108	-0.000463988	-0.00729708	2454	-0.0024507	0.00212187
2526.43	0.00300702	0.0106122	-0.00156551	2454.5	-0.00586207	0.00101235
2527.16	0.00242302	0.00922201	-0.00444316	2455	-0.007815	-0.000297016
2527.89	0.0102805	0.00822706	0.000937838	2455.5	-0.00427318	0.000694869
2528.63	0.0134935	0.01056	0.0113603	2456	0.00495822	0.0039681
2529.36	0.0165481	0.00685402	0.00708796	2456.5	0.00333522	0.00106019
2530.09	0.0126719	0.00864172	0.00967724	2457	0.00365137	0.00509763
2530.83	0.00851698	0.00636619	0.00641142	2457.5	0.000971635	0.00656061
2531.56	-0.000850809	0.00234608	0.00484764	2458	-0.000185125	0.0026368
2532.29	-0.0060877	-0.00447815	-0.00235392	2458.5	0.000449492	0.0011405
2533.02	-0.0130787	-0.00830615	-0.0100138	2459	-0.000390005	0.00180673
2533.76	-0.00558895	-0.00902379	-0.0136534	2459.5	0.00103294	0.00328461
2534.49	0.00268375	-0.00498511	-0.0144133	2460	-0.000163622	0.00377151
2535.22	0.00337008	-0.010623	-0.015939	2460.5	-0.00388198	0.000466771
2535.96	0.00335259	-0.00458381	-0.00553639	2461	-0.00851231	-0.00812242
2536.69	0.0077827	0.000434574	0.00306861	2461.5	-0.00799832	-0.0101864
2537.42	-0.00946194	-0.0134748	-0.00538443	2462	-0.0081858	-0.0133661
2538.15	-0.0151679	-0.0184511	-0.00884921	2462.5	-0.00496966	-0.0130577
2538.89	-0.012248	-0.0156775	-0.00371381	2463	-0.00505038	-0.00882357
2539.62	-0.00432012	-0.00452645	-0.0018959	2463.5	-0.00746169	-0.0026384
2540.35	-0.00713786	-0.0023159	-0.00873773	2464	-0.00704902	0.0004952
2541.08	0.006556	0.00482241	-0.0108646	2464.5	-0.00361212	0.00317081
2541.82	-0.000594933	0.00130459	-0.0105162	2465	-0.000821207	0.00185655
2542.55	0.00185177	0.0030326	-0.00658391	2465.5	0.00119104	0.00102783
2543.28	0.005865	0.00192783	-0.00478645	2466	0.00312004	0.000115883
2544.02	0.00532035	0.00356757	-0.00889597	2466.5	0.00457196	-0.000238942
2544.75	-0.00323903	0.00286567	-0.00646817	2467	0.00651665	-0.00103145
2545.48	-0.00377167	0.00668285	0.000973013	2467.5	0.0030836	-0.00527883
2546.21	-0.00262394	0.00487408	-0.00726379	2468	0.000739852	-0.00462818
2546.95	-0.00864406	0.00258833	-0.00427188	2468.5	-0.00025765	0.000441611
2547.68	-0.00747285	0.00059602	0.00323817	2469	-0.00275822	0.0023959
2548.41	0.00085449	0.00242088	0.00101774	2469.5	0.000798117	0.00390185
2549.15	0.0145546	0.0110425	-0.00237378	2470	0.00134711	-0.000583949
2549.88	0.0107331	0.00915494	-0.00154993	2470.5	-0.0056922	-0.00891607
2550.61	0.00391277	-0.0100666	-0.0129038	2471	-0.00916264	-0.0100636
2551.34	-0.0187508	-0.0253754	-0.0215379	2471.5	-0.00692842	-0.00767862
2552.08	-0.0143248	-0.0165792	-0.0177624	2472	-0.00234551	-0.00258466
2552.81	-0.0118051	-0.000646857	-0.0112238	2472.5	-0.00132545	-2.89768e-05
2553.54	-0.0201204	0.00206717	-0.00243077	2473	0.0011814	0.00323502
2554.27	-0.00547784	0.00723388	0.0079338	2473.5	0.00357365	0.00320458
2555.01	0.00524926	0.0134882	0.0199453	2474	0.00350683	0.00316549
2555.74	0.000524584	0.0170686	0.0202628	2474.5	-0.00219226	-0.00170969
2556.47	-0.00897202	0.010679	0.0115146	2475	-0.00188754	-0.00421446
2557.21	-0.00917702	0.00386617	-0.00517916	2475.5	-0.00366852	-0.00480722
2557.94	-0.00357785	0.00120248	-0.00518811	2476	-0.00219186	-0.00187935
2558.67	-0.00514216	0.000402587	-0.000701301	2476.5	4.77985e-05	-7.91777e-05
2559.4	-0.00268559	-0.000124886	0.00267393	2477	0.00187731	-0.000590293
2560.14	0.00518421	0.000981285	0.0103765	2477.5	0.00342816	0.000593468
2560.87	0.00297942	0.00309263	0.0085085	2478	0.00542234	-0.000738934
2561.6	0.000356108	0.0118493	0.00962655	2478.5	0.00496529	-0.00127838
2562.34	0.00058793	0.0208832	0.0195056	2479	0.00314209	-0.00142999
2563.07	-0.00364668	0.00970462	0.00660865	2479.5	0.00370437	0.00293746
2563.8	-0.0102499	-0.00730876	-0.00399871	2480	0.00481794	0.00471978
2564.53	-0.000723484	-0.00417602	-0.00158042	2480.5	0.00564924	0.00662998
2565.27	-0.00362553	-0.00474643	0.00588265	2481	0.00662891	0.0065381
2566	-0.00621716	-0.0144651	0.00529451	2481.5	0.00346852	0.00370469
2566.73	-0.00689963	-0.00925984	0.0033024	2482	-0.00207374	0.0015816
2567.46	0.00202945	-0.00167394	0.000804786	2482.5	-0.00452301	-0.00246918
2568.2	-0.0056123	-0.00210009	-0.00834459	2483	-0.00563689	-0.0023256
2568.93	-0.00244261	-0.00376492	-0.00808022	2483.5	0.00111319	-0.000253113
2569.66	-0.00824673	-0.00335601	-0.00906284	2484	0.00428112	-0.00126899
2570.4	0.000108775	0.00122306	-0.00523303	2484.5	0.00250437	-0.00385266
2571.13	0.00936002	-0.00250093	-0.00560171	2485	0.00276449	-0.00315134
2571.86	0.00837452	9.57429e-05	-0.000323904	2485.5	-0.00227111	-0.00365471
2572.59	-0.00247999	-0.000503745	0.00119112	2486	-0.00416547	-0.00219581
2573.33	-0.010976	-0.00952261	-0.00956031	2486.5	-0.000856399	-0.00349675
2574.06	-0.00551218	-0.00328876	-0.00421802	2487	0.00357937	-0.002911
2574.79	0.00905893	0.0194422	0.0130169	2487.5	0.00525993	-0.00154196
2575.53	0.00574931	0.0228869	0.0107627	2488	0.00389876	-0.00219006
2576.26	-0.0101002	0.0134717	-0.000841469	2488.5	0.00334402	0.000943033
2576.99	-0.0149616	0.00295027	0.000281628	2489	0.000777144	0.00460771
2577.72	-0.0224619	-0.00320579	0.00526409	2489.5	-0.00272583	0.00195292
2578.46	-0.0230441	-0.00612182	0.00614334	2490	-0.00478725	0.0030156
2579.19	-0.0161036	-0.00362495	0.00726922	2490.5	-0.00649402	0.000708642
2579.92	-0.00347796	-0.000344575	0.00953475	2491	-0.00582013	-0.000345954
2580.65	0.00156187	0.000130312	0.00669566	2491.5	-0.0100795	-0.00272849
2581.39	0.00793044	0.000600516	0.00805147	2492	-0.0119527	0.00143041
2582.12	0.00871133	0.00812169	0.013031	2492.5	-0.00965148	0.00411017
2582.85	0.0179462	0.0136782	0.0154411	2493	-0.00562766	0.00257026
2583.59	0.0100755	0.0136834	0.0108793	2493.5	-0.00488681	-0.00135433
2584.32	-0.0032585	0.012962	0.00788209	2494	0.000691956	0.00220968
2585.05	0.00457996	0.022147	0.0161963	2494.5	0.00221992	0.00307558
2585.78	-0.00326814	0.018091	0.00827649	2495	0.0042847	0.00526802
2586.52	4.76508e-05	0.00700772	0.00212475	2495.5	0.00563353	0.00696648
2587.25	0.0025952	-0.0031179	0.00384452	2496	0.00356066	0.00651228
2587.98	0.00628938	-0.00164122	-0.000741569	2496.5	0.00235211	0.00121736
2588.72	0.0155287	0.0054515	0.00306994	2497	-0.0024024	-0.00343841
2589.45	0.00691778	-0.0067311	0.00242959	2497.5	-0.00267606	-0.0022116
2590.18	-0.00105945	-0.00920362	0.00142161	2498	0.000305524	0.00448606
2590.91	0.0026686	0.00287112	0.00725834	2498.5	0.00466291	0.00939415
2591.65	0.00637481	0.0120093	0.00799974	2499	0.00421735	0.00778555
2592.38	0.00489684	0.00642929	0.0041435	2499.5	-0.00325859	0.00423076
2593.11	0.00367305	0.00221944	-0.00128872	2500	-0.00509261	0.000642609
2593.84	0.00480179	0.00685642	0.00364178	2500.5	-0.000582025	0.00328004
2594.58	0.0141536	0.0124369	0.0073635	2501	0.00238509	0.00318619
2595.31	0.017681	0.0116704	0.0121026	2501.5	-0.00167759	-0.000377221
2596.04	0.025191	0.00867661	0.00935089	2502	-0.00605331	-0.00341085
2596.78	0.0221929	0.0132719	0.0111073	2502.5	-0.0019981	-0.00395907
2597.51	0.0116514	0.00152241	-0.000912042	2503	0.00180378	0.000261681
2598.24	-0.00331324	-0.00867018	-0.0108736	2503.5	0.00745011	0.00658262
2598.97	-0.00040147	-0.000864134	-0.00238038	2504	0.00794127	0.00831456
2599.71	-0.00848405	0.000114185	-0.00453581	2504.5	0.00407704	0.00288683
2600.44	-0.030759	-0.0113734	-0.0133234	2505	0.000376859	-0.00289716
2601.17	-0.0259968	-0.0108284	-0.00184859	2505.5	-0.00193787	-0.00285807
2601.91	-0.00883092	-0.00594458	0.00770402	2506	-0.00445706	-2.05327e-05
2602.64	0.0014491	0.00173267	0.00546546	2506.5	-0.00645573	0.00105278
2603.37	0.00503085	0.00570051	0.00847834	2507	-0.00366473	-4.70734e-05
2604.1	0.0140586	0.0122002	0.017479	2507.5	0.00179765	0.00198607
2604.84	0.00652449	0.00631722	0.0101292	2508	0.00799105	0.00494728
2605.57	-0.000971927	0.00339581	0.00591636	2508.5	0.00990687	0.00547416
2606.3	-0.000921002	-0.00155873	-0.00178186	2509	0.00956689	0.00281959
2607.03	-0.000438993	-0.00283889	-0.0041391	2509.5	0.0095128	0.00531397
2607.77	0.000689504	-0.0124066	-0.0117489	2510	0.00908234	0.00572385
2608.5	-0.00696443	-0.0189835	-0.0160779	2510.5	0.00687499	0.00650568
2609.23	-0.00447061	-0.0173188	-0.00756716	2511	0.00231351	0.00753743
2609.97	-0.00401016	-0.0152179	-0.0126145	2511.5	-0.00251999	0.00514868
2610.7	-0.0151103	-0.0150278	-0.0122002	2512	-0.00571229	-0.00105624
2611.43	-0.00779757	-0.0175084	-0.00540825	2512.5	-0.00636049	-0.00415168
2612.16	-0.00324908	-0.0177353	-0.00950738	2513	-0.00605629	-0.00225197
2612.9	-0.0082802	-0.0061019	-0.0111447	2513.5	-0.00578105	0.00415212
2613.63	-0.00228421	0.00232823	-0.0104321	2514	-0.00259015	0.00519415
2614.36	0.00638646	0.0142029	0.00805321	2514.5	0.00376129	0.00817433
2615.1	0.0117851	0.0248934	0.0279416	2515	0.00796248	0.0129602
2615.83	0.00599995	0.0221833	0.0224744	2515.5	0.00823833	0.0128154
2616.56	0.0075743	0.0181903	0.0173925	2516	0.00574629	0.012317
2617.29	0.00560143	0.0157973	0.0100472	2516.5	0.00321324	0.0115323
2618.03	-0.00696746	0.0117351	0.00570234	2517	0.00218687	0.0064133
2618.76	0.00441393	0.0190303	0.016577	2517.5	0.00322692	0.00345001
2619.49	0.00833917	0.0209458	0.0225931	2518	0.00430075	0.00601887
2620.22	0.00377109	0.0123237	0.0110215	2518.5	0.00493548	0.00652736
2620.96	0.0137795	0.0137925	0.00968613	2519	0.00668665	0.00615866
2621.69	0.0137483	0.0179744	0.00943911	2519.5	0.00581892	0.00167684
2622.42	0.0013618	0.00695623	-0.00174947	2520	0.00936026	0.00162822
2623.16	-0.00566171	-0.00276465	-0.00600187	2520.5	0.00397549	-0.0010415
2623.89	-0.0189475	-0.00779036	-0.000365241	2521	0.00263006	-0.00257025
2624.62	-0.0143275	-0.0136616	-0.00422568	2521.5	0.00329073	-0.00278532
2625.35	-0.0143073	-0.0124431	-0.0105199	2522	0.00230418	-0.00298853
2626.09	-0.00734593	-0.00567362	-0.00650764	2522.5	0.00133512	-0.00233464
2626.82	-0.00853933	-0.0121396	-0.00184661	2523	0.00349042	0.00294185
2627.55	0.000651735	-0.0115841	-0.00659147	2523.5	0.0042289	0.00365144
2628.29	-0.00279453	-0.0124574	-0.00532757	2524	-0.00359081	-0.00222041
2629.02	-0.000669757	-0.0140039	-0.00296225	2524.5	-0.00713173	-0.00794147
2629.75	0.00148586	-0.00759136	-0.00784059	2525	-0.00350413	-0.00438054
2630.48	-0.00532414	-0.0110646	-0.0189331	2525.5	0.000384639	-0.00170765
2631.22	-0.0031535	-0.0134679	-0.0197731	2526	-0.00137093	-0.00436546
2631.95	-0.0131965	-0.0202713	-0.0246162	2526.5	-0.00095936	-0.00413555
2632.68	-0.013321	-0.0172547	-0.0158377	2527	-0.00307622	-0.00518433
2633.41	-0.00126306	-0.00444335	-0.00607923	2527.5	-0.00645126	-0.00400263
2634.15	0.00142412	0.000627604	-0.00359146	2528	-0.00911157	-0.00687755
2634.88	0.0042276	-0.00418769	-0.000422702	2528.5	-0.00862038	-0.00786278
2635.61	-0.0100792	-0.0107495	-0.000386082	2529	-0.00796151	-0.00167969
2636.35	0.00651261	-0.00607587	0.0106305	2529.5	-0.00468614	0.00329187
2637.08	0.0182255	-0.00557799	0.0163544	2530	-0.00150065	0.00687074
2637.81	0.0102462	-0.0110066	0.0120742	2530.5	-0.000406302	0.00311905
2638.54	0.00417008	-0.0128122	0.00120669	2531	-0.00466557	-0.00134596
2639.28	0.00502593	-0.00977764	-0.00163781	2531.5	-0.00499105	-0.00231306
2640.01	-0.0130429	-0.0131886	-0.00437492	2532	-0.00439913	-0.00255014
2640.74	-0.01905	-0.0153986	-0.00856244	2532.5	-0.00149108	0.000314618
2641.48	-0.0158763	-0.0136462	-0.00721322	2533	-0.00404945	-0.00326414
2642.21	-0.0158299	-0.0111969	-0.00138247	2533.5	-0.00678152	-0.00830092
2642.94	-0.00359664	0.00961417	0.00591472	2534	-0.00623121	-0.0050073
2643.67	0.00236176	0.0128068	0.0020552	2534.5	-0.00329361	-0.00181943
2644.41	0.00288347	0.0082853	-0.00236334	2535	-0.00191939	0.000145243
2645.14	0.0115946	0.0057051	-0.00647137	2535.5	0.00133004	0.000269692
2645.87	0.00484201	-0.00240632	-0.0121524	2536	-0.00226575	-0.00184377
2646.6	-0.0113103	-0.0112751	-0.0235468	2536.5	-0.0055286	-0.00114892
2647.34	-0.0147461	-0.0118737	-0.0246703	2537	-0.00254033	-0.000943034
2648.07	-0.00717697	-0.00687883	-0.0116174	2537.5	-0.000346418	-0.000338051
2648.8	0.00277449	0.00146904	-0.00315481	2538	-0.00075573	0.000215468
2649.54	0.00588243	0.00722684	-0.000460509	2538.5	-0.00372665	-0.00183283
2650.27	0.00641807	0.0123245	0.00276461	2539	-0.00532297	-0.00274135
2651	0.00966907	0.00919353	0.0114653	2539.5	-0.00123454	0.00238954
2651.73	0.0120336	-0.00296503	0.0108486	2540	-0.000374208	0.00432129
2652.47	0.0167916	-0.00484456	0.0143115	2540.5	0.00260803	0.00796883
2653.2	0.0195165	-0.0025763	0.0108038	2541	0.00218244	0.00475606
2653.93	0.00675993	-0.0101187	-0.0073205	2541.5	-0.00112685	0.00196732
2654.67	-0.00297665	-0.00805224	-0.0109233	2542	-0.000324414	0.00489149
2655.4	-0.0174598	-0.00591652	-0.0100662	2542.5	0.00208362	0.0047287
2656.13	-0.0137236	-0.000911237	-0.00530186	2543	0.00278473	0.00323375
2656.86	0.00866316	0.0118592	0.00847046	2543.5	0.00663009	0.0040507
2657.6	0.0222495	0.0153869	0.0123908	2544	0.00426535	-0.00104569
2658.33	0.0141231	0.00371527	0.00103008	2544.5	-0.000819025	-0.00619415
2659.06	0.00795697	0.00375081	-0.00336007	2545	-0.00317834	-0.00934214
2659.79	0.00580023	0.00926341	0.00385277	2545.5	-0.00190302	-0.00704201
2660.53	0.00648852	0.00349495	0.00372858	2546	-0.0011609	-0.00300719
2661.26	-0.0028863	0.00533686	0.0114535	2546.5	-0.0027916	0.00075862
2661.99	0.00998421	0.00655463	0.0104165	2547	0.000133949	0.00725111
2662.73	0.00994713	0.00760282	0.00554036	2547.5	-0.00058417	0.00688631
2663.46	0.0132347	0.00905339	0.00751625	2548	-0.00207312	0.00452909
2664.19	0.0176286	0.00913777	0.00923507	2548.5	-0.000747748	0.00457767
2664.92	0.0101987	-0.00229314	0.00872485	2549	0.000821304	0.00187264
2665.66	0.00220096	-0.0104988	0.00785818	2549.5	-0.00140109	-0.00272027
2666.39	0.000479148	-0.007813	0.00907685	2550	-0.00343891	-0.00468863
2667.12	0.00636283	-0.00531565	0.014643	2550.5	-0.00111591	-0.00376063
2667.86	0.012202	0.00474593	0.0173047	2551	0.00325058	-0.000189198
2668.59	0.0202408	0.0123599	0.0126671	2551.5	-0.00105933	0.000596666
2669.32	0.0272649	0.00584212	0.0119977	2552	-0.00682406	-0.000923133
2670.05	0.0308992	-0.00361167	0.0156026	2552.5	-0.00784556	-0.00291259
2670.79	0.030323	-0.01324	0.0128316	2553	-0.00905465	-0.00288447
2671.52	0.0216302	-0.00886947	0.0121212	2553.5	-0.00585104	-0.00188246
2672.25	0.0145342	-0.00338542	0.0198724	2554	-0.00348099	-0.000882454
2672.98	0.0232861	0.00499823	0.0320041	2554.5	9.89871e-05	0.00554315
2673.72	0.0390623	0.0183552	0.0386415	2555	0.00396788	0.00780477
2674.45	0.044474	0.0200618	0.0398069	2555.5	0.00628063	0.0057687
2675.18	0.0277506	6.02985e-05	0.0154536	2556	0.00747754	0.00226697
2675.92	0.0351132	-0.00689524	0.0069404	2556.5	0.00638728	0.00297205
2676.65	0.0534923	0.00163535	0.0209899	2557	0.00593696	0.00253979
2677.38	0.0636137	-1.8711e-05	0.0278006	2557.5	0.00572249	0.00387217
2678.11	0.0588511	-0.0027097	0.0244904	2558	0.000182742	0.00415687
2678.85	0.0572213	0.00258015	0.0230087	2558.5	-0.000744665	0.00266769
2679.58	0.0573361	0.00918259	0.0279247	2559	0.00318274	0.0039464
2680.31	0.0710265	0.012742	0.0372434	2559.5	0.00231444	0.0030624
2681.05	0.0718683	0.011405	0.0395275	2560	-0.000456817	0.000340585
2681.78	0.0781299	0.0115187	0.0411254	2560.5	-0.00549534	-0.00626174
2682.51	0.0827573	0.0131852	0.0405835	2561	-0.0088414	-0.00722212
2683.24	0.0886828	0.0181003	0.043465	2561.5	-0.0077989	-0.00584628
2683.98	0.105554	0.0239195	0.0531123	2562	-0.00170315	-0.000278498
2684.71	0.113368	0.0214026	0.0585067	2562.5	0.00383106	0.00790116
2685.44	0.129767	0.0232142	0.0680032	2563	0.00688329	0.00767986
2686.17	0.13531	0.0297141	0.0712689	2563.5	0.00278509	0.00151606
2686.91	0.136334	0.0234454	0.0692896	2564	0.000282239	-0.00237846
2687.64	0.150693	0.018836	0.0687759	2564.5	-0.00239854	-0.000140278
2688.37	0.146938	0.0165982	0.0657111	2565	-0.00242121	0.00487987
2689.11	0.143357	0.0165035	0.0531281	2565.5	0.00215519	0.00814825
2689.84	0.139329	0.011803	0.0459765	2566	0.00456807	0.00723696
2690.57	0.153454	0.0142993	0.0534378	2566.5	0.00855941	0.00433265
2691.3	0.17415	0.0201937	0.0661215	2567	0.00428811	-0.00258004
2692.04	0.1848	0.0186737	0.0748746	2567.5	0.0049072	-0.0065461
2692.77	0.18567	0.0179465	0.0870737	2568	0.0024321	-0.00875134
2693.5	0.198895	0.0291778	0.0916392	2568.5	-0.000831332	-0.00938455
2694.24	0.208659	0.0307001	0.0810908	2569	-0.00138055	-0.00493918
2694.97	0.210867	0.0255533	0.0708165	2569.5	-0.00108656	0.00312473
2695.7	0.212383	0.0176193	0.0732327	2570	0.00168459	0.0044906
2696.43	0.210784	0.0058183	0.0700746	2570.5	-0.000147545	0.00314467
2697.17	0.207321	-0.00117338	0.0685678	2571	-0.000533311	0.00175412
2697.9	0.215064	0.00393113	0.0690739	2571.5	0.00060329	0.00401307
2698.63	0.222379	0.0139468	0.0771608	2572	-0.00377899	-0.00120671
2699.36	0.240409	0.0215705	0.0879001	2572.5	-0.00377693	-0.00965961
2700.1	0.242345	0.012094	0.0870272	2573	-0.0031331	-0.012902
2700.83	0.242366	0.00653024	0.090343	2573.5	-0.00421612	-0.0122258
2701.56	0.239692	-0.000502905	0.0876319	2574	-0.00181409	-0.00865954
2702.3	0.239991	0.00758453	0.0882497	2574.5	-0.00170889	-0.00616855
2703.03	0.236058	0.00801483	0.0847399	2575	-0.00734875	-0.00643981
2703.76	0.240197	0.0160375	0.0904465	2575.5	-0.00822428	-0.00547158
2704.49	0.241045	0.0201465	0.101493	2576	-0.00375644	-0.00537169
2705.23	0.243575	0.0202665	0.107793	2576.5	-0.00199135	-0.00506652
2705.96	0.230408	0.0174121	0.10314	2577	0.00152229	-0.00351945
2706.69	0.223563	0.0100658	0.106357	2577.5	0.00608663	0.00517342
2707.43	0.226565	0.0101065	0.112532	2578	0.00865091	0.00743746
2708.16	0.218322	0.0131001	0.116074	2578.5	0.00870967	0.0052691
2708.89	0.212537	0.0122379	0.119967	2579	0.00533406	0.0042962
2709.62	0.206313	0.0129436	0.118271	2579.5	0.00135891	-0.00331825
2710.36	0.203582	0.0153484	0.11347	2580	-0.00145275	-0.00822272
2711.09	0.211523	0.0212415	0.11466	2580.5	-0.00149954	-0.00525318
2711.82	0.208551	0.0178109	0.111113	2581	-0.00482267	-0.00246779
2712.55	0.190654	0.008215	0.105509	2581.5	-0.00603355	-0.000401764
2713.29	0.169939	-0.000786376	0.102697	2582	-0.00183774	0.00229637
2714.02	0.157178	-0.00200211	0.107981	2582.5	0.00283095	0.00529368
2714.75	0.162371	0.00551458	0.120713	2583	0.00614616	0.0102026
2715.49	0.158708	0.00217147	0.118347	2583.5	0.00395394	0.00755899
2716.22	0.148146	-0.0025318	0.117037	2584	0.00193784	0.00470871
2716.95	0.147221	0.010612	0.124824	2584.5	-0.00290404	0.000754452
2717.68	0.130971	0.0141885	0.122656	2585	-0.00132653	0.00125733
2718.42	0.118716	0.00942258	0.124074	2585.5	0.000643036	0.00514793
2719.15	0.120601	0.0134284	0.123761	2586	0.00299259	0.00726486
2719.88	0.114173	0.0185336	0.128344	2586.5	0.00505021	0.00888399
2720.62	0.104908	0.0130441	0.132569	2587	0.00504866	0.00753599
2721.35	0.102523	0.0109835	0.128719	2587.5	0.00393489	0.00774575
2722.08	0.0957442	0.0106158	0.125144	2588	0.00505219	0.00843181
2722.81	0.0774054	0.00284303	0.11889	2588.5	0.00203848	0.00577176
2723.55	0.06496	0.00314115	0.118957	2589	0.00253936	0.00834811
2724.28	0.0687805	0.011932	0.121097	2589.5	0.00401916	0.00789763
2725.01	0.0773699	0.022327	0.127697	2590	0.00433245	0.00580215
2725.74	0.0868081	0.0377986	0.142067	2590.5	0.0026499	0.00358382
2726.48	0.0820878	0.0454547	0.14867	2591	0.00298974	0.00416154
2727.21	0.0732797	0.0417118	0.144029	2591.5	-0.000171146	0.00414896
2727.94	0.060442	0.0302066	0.137522	2592	-0.000742681	0.00578563
2728.68	0.0570247	0.0180905	0.129518	2592.5	-0.00057173	0.0059331
2729.41	0.0524865	0.0103599	0.124586	2593	0.00339851	0.0101895
2730.14	0.0673645	0.014506	0.123351	2593.5	0.010589	0.0161357
2730.87	0.0580224	0.0230396	0.122713	2594	0.0137076	0.0135201
2731.61	0.0550275	0.0244921	0.117447	2594.5	0.00985064	0.00891917
2732.34	0.040442	0.0253141	0.114278	2595	0.00153156	0.00189393
2733.07	0.0392392	0.0273382	0.118342	2595.5	-0.00254371	-0.000195081
2733.81	0.0413345	0.0280554	0.116426	2596	-0.00116645	0.00110324
2734.54	0.0403665	0.0205984	0.112595	2596.5	-0.00372417	0.00046986
2735.27	0.045436	0.0172148	0.112615	2597	0.000731601	0.00561151
2736	0.0428365	0.0218094	0.118621	2597.5	0.00367828	0.0114194
2736.74	0.0407316	0.0182334	0.117135	2598	0.00476422	0.0125061
2737.47	0.0290313	0.00631382	0.109611	2598.5	0.00396831	0.00708103
2738.2	0.0248986	0.00457776	0.112632	2599	0.00371524	0.00401071
2738.94	0.0213629	0.011825	0.116244	2599.5	0.00565585	0.00272474
2739.67	0.00624124	0.0049735	0.105286	2600	0.00462532	0.00266478
2740.4	-0.0022228	-0.00380223	0.0907906	2600.5	0.00038116	0.00247133
2741.13	-0.00442619	-0.000253819	0.0856026	2601	-0.0016289	0.00393295
2741.87	0.0131587	0.00494517	0.0916107	2601.5	-0.00182648	0.00394277
2742.6	0.0175149	0.008366	0.08985	2602	0.00093382	0.00649711
2743.33	0.00787691	0.00317963	0.0826993	2602.5	0.000397268	0.00654675
2744.06	0.0128018	0.00785923	0.0896266	2603	0.00217925	0.00456737
2744.8	0.00853175	0.00196679	0.0941876	2603.5	0.00343829	0.00535508
2745.53	-0.00108437	0.00253315	0.0908101	2604	0.00371842	0.00835497
2746.26	0.0141499	0.00909038	0.0963088	2604.5	0.0052724	0.0119846
2747	0.0175582	0.0125558	0.10594	2605	0.00483356	0.0134766
2747.73	0.0162157	0.0107667	0.100993	2605.5	0.00578982	0.019176
2748.46	0.0102104	0.00636581	0.0884042	2606	0.00645898	0.0191583
2749.19	0.00866335	0.00532231	0.0842873	2606.5	0.0061269	0.013894
2749.93	0.00540754	0.00539893	0.0865798	2607	0.00446968	0.00895392
2750.66	0.00461565	0.0051094	0.0924164	2607.5	0.000952927	0.00827759
2751.39	0.00469357	0.00865069	0.096829	2608	0.000438087	0.0105984
2752.13	0.00797716	0.00551632	0.0945901	2608.5	-0.00307866	0.0110061
2752.86	0.0117271	0.0120612	0.105146	2609	-0.00325212	0.0121049
2753.59	0.00916253	0.0156594	0.10792	2609.5	-0.00391895	0.0142616
2754.32	0.00294214	0.0122585	0.0997512	2610	-0.00362858	0.0150457
2755.06	-0.00219577	-0.0010623	0.0909366	2610.5	-0.00473089	0.0126325
2755.79	-0.0102322	-0.00210289	0.091438	2611	-0.00613901	0.0106229
2756.52	0.000130531	0.0138191	0.103402	2611.5	-0.00247156	0.0147479
2757.25	0.00686116	0.0143488	0.107616	2612	-0.00294057	0.0139283
2757.99	0.00567125	0.012305	0.109614	2612.5	-0.0028999	0.0132057
2758.72	0.00419251	0.00982279	0.104326	2613	-0.00252569	0.0157843
2759.45	0.00112894	0.00946807	0.103453	2613.5	0.00141137	0.0231931
2760.19	0.00112663	0.00730408	0.102986	2614	0.00055514	0.0238882
2760.92	0.00412388	-0.00488894	0.0953459	2614.5	0.000844305	0.0254392
2761.65	0.00627971	-0.00804977	0.0925547	2615	-0.000622318	0.0224751
2762.38	0.00632738	-0.00905113	0.0949523	2615.5	-0.00413545	0.0236554
2763.12	0.00149145	-0.0117992	0.0957965	2616	-0.00447417	0.0227996
2763.85	-0.0179275	-0.0218378	0.0855457	2616.5	-0.00148045	0.0292506
2764.58	-0.0282714	-0.0254157	0.0818519	2617	0.000665226	0.0327547
2765.32	-0.0289065	-0.0201918	0.0851505	2617.5	0.00017089	0.0330967
2766.05	-0.0204201	-0.0136321	0.0873426	2618	-0.00267093	0.0345189
2766.78	-0.0160215	-0.00829362	0.0932556	2618.5	-0.00419667	0.0354758
2767.51	-0.0235621	-0.00738612	0.0928988	2619	-0.00434841	0.0288735
2768.25	-0.0017433	0.000862025	0.10688	2619.5	-0.00661844	0.0220203
2768.98	0.00183795	1.29117e-05	0.112372	2620	-0.006123	0.0223478
2769.71	0.000210183	-0.00356579	0.107672	2620.5	-0.000579738	0.0288835
2770.44	-0.00158166	-0.00464076	0.101835	2621	-0.000843671	0.0340166
2771.18	0.000993019	-0.00846388	0.101896	2621.5	-0.00207688	0.0333006
2771.91	0.00836611	-0.00107729	0.107339	2622	-0.00228652	0.032134
2772.64	0.00277699	-0.000399387	0.0983415	2622.5	-0.00309089	0.0350042
2773.38	0.0117753	0.00828583	0.107697	2623	-0.00505994	0.0339962
2774.11	0.0128411	0.0164643	0.116354	2623.5	-0.00390344	0.0325946
2774.84	0.0164264	0.0222465	0.11753	2624	-0.00466438	0.0323758
2775.57	0.00950179	0.0174122	0.112694	2624.5	-0.00459537	0.0323532
2776.31	-0.00185354	0.00650969	0.104627	2625	-0.00206669	0.0375343
2777.04	-0.000717592	0.00109843	0.0946161	2625.5	-0.0016382	0.0386947
2777.77	-0.0154506	-0.00697963	0.0784626	2626	0.0001106	0.0382939
2778.51	-0.00902071	0.00456972	0.0881051	2626.5	-2.18472e-05	0.0382613
2779.24	-0.00307297	0.00982781	0.0942569	2627	0.00174806	0.0418448
2779.97	0.00506786	0.0103669	0.0993104	2627.5	0.00283761	0.0469193
2780.7	-0.00464721	0.00531798	0.103789	2628	-0.0015296	0.0452238
2781.44	0.00299102	0.00739758	0.111198	2628.5	-0.000104097	0.0466583
2782.17	0.0134961	0.0121687	0.115404	2629	0.002734	0.0516043
2782.9	0.0155953	0.0118269	0.11882	2629.5	0.00197909	0.0565996
2783.63	0.00580295	0.00989208	0.121673	2630	-0.00391591	0.0536047
2784.37	0.00979051	0.00129903	0.113009	2630.5	-0.00543623	0.0506522
2785.1	0.0098238	0.00258998	0.112274	2631	-0.000858024	0.0551751
2785.83	0.00818137	0.000384726	0.110217	2631.5	-0.000226878	0.0561377
2786.57	0.00520011	0.00805691	0.112148	2632	-0.0014812	0.0585049
2787.3	0.00582038	0.0141751	0.112386	2632.5	-0.00146347	0.0627191
2788.03	0.00879837	0.0114838	0.11	2633	-0.000535568	0.0666091
2788.76	0.00273757	0.00469015	0.108411	2633.5	0.00314453	0.0655557
2789.5	0.00473792	0.013692	0.112774	2634	0.00191494	0.0643673
2790.23	0.0115099	0.0222641	0.122712	2634.5	0.00125111	0.0640302
2790.96	0.0178555	0.0264216	0.12694	2635	0.00329062	0.0658358
2791.7	0.00338194	0.0211662	0.119271	2635.5	0.00378243	0.0697915
2792.43	-0.00949725	0.0101001	0.112751	2636	0.00412406	0.0750012
2793.16	-0.00996653	-0.00171793	0.0987176	2636.5	-0.000198523	0.0762648
2793.89	-0.0182166	-0.00826201	0.0912342	2637	0.00104482	0.0765272
2794.63	-0.0101628	-0.00815917	0.094314	2637.5	0.0047792	0.0766332
2795.36	-0.0139207	-0.00698154	0.0904913	2638	0.00609071	0.0773988
2796.09	-0.0113164	-0.00467587	0.0928513	2638.5	0.00301605	0.078429
2796.82	-0.00472019	-0.00127002	0.0970744	2639	-0.00213949	0.0792168
2797.56	0.0192225	0.00797328	0.0972395	2639.5	-0.00514539	0.0796587
2798.29	0.0265861	0.016472	0.0991942	2640	-0.00224095	0.0838525
2799.02	0.0139868	0.0213359	0.0965969	2640.5	-0.00499895	0.084823
2799.76	0.0127395	0.0191766	0.0956145	2641	-0.00518268	0.083561
2800.49	0.00653762	0.01409	0.0930809	2641.5	0.00162237	0.0876095
2801.22	0.00507545	0.00836593	0.0957747	2642	0.0044116	0.091824
2801.95	0.00583503	0.00330522	0.10396	2642.5	0.00535518	0.0946134
2802.69	0.00099547	-0.000112291	0.09674	2643	0.00578124	0.0975046
2803.42	0.00388617	0.00744868	0.100397	2643.5	0.00328983	0.0941039
2804.15	0.0126537	0.013146	0.106427	2644	0.00676304	0.0949097
2804.89	0.00455848	0.00216797	0.0991453	2644.5	0.00726752	0.0997596
2805.62	0.00536913	-0.000695489	0.0964729	2645	0.00473449	0.102925
2806.35	-0.00223927	0.00124543	0.0784772	2645.5	0.00424918	0.106789
2807.08	0.0049923	0.00420326	0.0647287	2646	0.00403891	0.109333
2807.82	-0.011843	0.00548533	0.0608141	2646.5	0.0025403	0.109875
2808.55	-0.000138439	0.0085976	0.0614048	2647	-0.00244577	0.109427
2809.28	-0.00267623	0.0121166	0.0703534	2647.5	-0.00933841	0.106517
2810.01	-0.0140322	8.44576e-05	0.0593342	2648	-0.0101518	0.103843
2810.75	-0.0129499	0.00155037	0.0569356	2648.5	-0.0073789	0.104156
2811.48	-0.00739376	-0.00572032	0.056532	2649	-0.00378205	0.103746
2812.21	-0.00545991	-0.0110811	0.0530281	2649.5	-0.000241893	0.106104
2812.95	-0.00422224	-0.0108785	0.0499726	2650	0.00272225	0.11108
2813.68	0.000965337	-0.00458622	0.0564113	2650.5	0.00389682	0.11636
2814.41	0.00321861	-0.000813848	0.0593064	2651	-0.00178288	0.117596
2815.14	0.0210097	0.00416	0.0527831	2651.5	-0.0055168	0.118123
2815.88	0.024539	-0.00139262	0.0466483	2652	-0.0043368	0.1196
2816.61	0.0104057	0.000963263	0.0494278	2652.5	-0.000989655	0.126303
2817.34	0.00252328	-0.000843196	0.0482433	2653	0.00233396	0.128564
2818.08	-0.00745424	-0.016512	0.0380447	2653.5	0.000242439	0.130626
2818.81	0.00686661	-0.0175137	0.047374	2654	-0.00105835	0.12927
2819.54	0.0227969	-0.00180266	0.0583454	2654.5	-0.00210581	0.129677
2820.27	0.0128458	0.00281873	0.053762	2655	0.00133542	0.135731
2821.01	0.0121438	0.00794186	0.0526065	2655.5	0.00442863	0.139272
2821.74	0.0137127	0.0118124	0.0621885	2656	0.00576364	0.139408
2822.47	0.0134953	0.00720021	0.0597066	2656.5	0.00572888	0.137145
2823.2	0.0157647	0.00487117	0.0551819	2657	0.00347812	0.133826
2823.94	0.0259585	0.00427297	0.0502165	2657.5	0.00485474	0.1322
2824.67	0.0330122	0.00119689	0.0519875	2658	0.00665116	0.132058
2825.4	0.0358667	0.000339523	0.0535835	2658.5	0.00122297	0.131591
2826.14	0.0467266	-0.00110567	0.0471932	2659	-0.00139693	0.13483
2826.87	0.038598	-0.00196531	0.0419494	2659.5	-0.00266998	0.138121
2827.6	0.0349775	-0.00253149	0.0449841	2660	-0.00658123	0.140404
2828.33	0.0288489	0.00592496	0.048397	2660.5	-0.00545552	0.14272
2829.07	0.0374347	0.0115003	0.051838	2661	-0.000613167	0.144009
2829.8	0.042283	0.00890828	0.0438537	2661.5	-0.00260578	0.140174
2830.53	0.0248027	-0.00572759	0.0316556	2662	-0.0036044	0.138501
2831.27	0.019301	-0.0103375	0.0287808	2662.5	-0.00186166	0.139004
2832	0.0437164	0.00779719	0.0465059	2663	0.000894371	0.142502
2832.73	0.0446378	0.0121869	0.0503754	2663.5	-0.00266042	0.143774
2833.46	0.0498724	0.0113712	0.0395704	2664	-0.000593796	0.144487
2834.2	0.052351	0.0111601	0.0446155	2664.5	-0.000977193	0.145921
2834.93	0.0557019	0.00532853	0.0473099	2665	0.00231203	0.144987
2835.66	0.0448823	-0.000876279	0.0355645	2665.5	0.000572132	0.144714
2836.39	0.0490546	-0.00130152	0.0310529	2666	-0.00170096	0.145468
2837.13	0.0633423	0.00232056	0.0373036	2666.5	-0.00300115	0.1451
2837.86	0.0686468	0.0121612	0.0473056	2667	-0.00202564	0.141896
2838.59	0.0870706	0.0176806	0.0479488	2667.5	-0.00482891	0.138031
2839.33	0.0853023	0.0178247	0.0420517	2668	-0.00621898	0.136472
2840.06	0.0984212	0.0300374	0.0513508	2668.5	-0.00775562	0.135586
2840.79	0.113264	0.0287165	0.0596939	2669	-0.00447364	0.137148
2841.52	0.11534	0.0249048	0.0651577	2669.5	-0.00331598	0.142138
2842.26	0.116803	0.0183996	0.0693471	2670	-0.0053472	0.146309
2842.99	0.113813	0.0152849	0.0649545	2670.5	-0.00789956	0.145224
2843.72	0.124173	0.0231901	0.067406	2671	-0.00244381	0.149202
2844.46	0.130109	0.0251806	0.0626827	2671.5	0.00650302	0.154599
2845.19	0.133257	0.0237076	0.0607075	2672	0.00871982	0.151494
2845.92	0.148263	0.0211638	0.0618338	2672.5	0.00738161	0.146664
2846.65	0.15576	0.0143245	0.0493238	2673	0.00283883	0.144735
2847.39	0.149434	0.0086034	0.0506151	2673.5	0.00137517	0.146593
2848.12	0.156374	0.00815596	0.0561744	2674	0.00478019	0.149413
2848.85	0.172887	0.0189671	0.0642932	2674.5	0.00515133	0.150859
2849.58	0.183264	0.0169151	0.0708183	2675	0.00329983	0.147685
2850.32	0.197058	0.0147787	0.0753938	2675.5	0.00215704	0.145076
2851.05	0.200396	0.0204763	0.0785337	2676	-6.78067e-05	0.144048
2851.78	0.211337	0.0289484	0.0807331	2676.5	-0.000843876	0.145532
2852.52	0.211786	0.0276126	0.07479	2677	-0.000241733	0.147171
2853.25	0.211209	0.0193391	0.0696202	2677.5	-0.000600419	0.148645
2853.98	0.230408	0.0222472	0.0851574	2678	0.00247105	0.150165
2854.71	0.228712	0.0187215	0.0891419	2678.5	0.00662457	0.150839
2855.45	0.239416	0.0219787	0.0897453	2679	0.0102359	0.148658
2856.18	0.233741	0.0259227	0.0937958	2679.5	0.00953458	0.144587
2856.91	0.243901	0.0288246	0.0913599	2680	0.00568361	0.143717
2857.65	0.239086	0.0186996	0.0850413	2680.5	0.0014231	0.139961
2858.38	0.239916	0.0118309	0.0842764	2681	-0.00310944	0.135715
2859.11	0.251823	0.0159356	0.0961141	2681.5	-0.00689647	0.131482
2859.84	0.259301	0.0261832	0.115756	2682	-0.00546861	0.13207
2860.58	0.257443	0.0310932	0.120333	2682.5	-0.0101465	0.129238
2861.31	0.251624	0.0261551	0.114694	2683	-0.0117224	0.128121
2862.04	0.262729	0.0276279	0.116788	2683.5	-0.00855502	0.130486
2862.77	0.266757	0.0212613	0.120569	2684	-0.0064643	0.130713
2863.51	0.261106	0.00882114	0.109323	2684.5	-0.00185841	0.131346
2864.24	0.253328	0.00855711	0.10913	2685	0.00262925	0.133362
2864.97	0.256068	0.0217674	0.122565	2685.5	0.00574413	0.132313
2865.71	0.234179	0.0159197	0.115632	2686	0.00379129	0.129488
2866.44	0.228841	0.00997318	0.10483	2686.5	0.00430777	0.133958
2867.17	0.221025	0.011249	0.106282	2687	0.000698656	0.13414
2867.9	0.222587	0.0173083	0.110664	2687.5	-0.00102439	0.132623
2868.64	0.206558	0.0190053	0.119062	2688	0.000484282	0.130405
2869.37	0.20178	0.0154387	0.125502	2688.5	0.00133792	0.131446
2870.1	0.205419	0.0166838	0.130755	2689	0.000903823	0.130129
2870.84	0.21082	0.0197095	0.129478	2689.5	0.00234313	0.125592
2871.57	0.206979	0.027655	0.137992	2690	0.00429451	0.127183
2872.3	0.196846	0.032332	0.143808	2690.5	0.00253286	0.128457
2873.03	0.181155	0.0235428	0.142547	2691	-0.000257777	0.126035
2873.77	0.173661	0.0192798	0.141333	2691.5	0.000412498	0.12433
2874.5	0.151558	0.00736537	0.132023	2692	0.00114972	0.122458
2875.23	0.141694	0.00222755	0.126266	2692.5	5.87796e-05	0.121296
2875.96	0.136237	0.00559146	0.133125	2693	-0.00439718	0.118329
2876.7	0.135088	0.0111083	0.142601	2693.5	-0.00716248	0.115357
2877.43	0.12263	0.00736133	0.132091	2694	-0.00762193	0.112573
2878.16	0.124939	0.0198581	0.138345	2694.5	-0.00310774	0.112597
2878.9	0.127056	0.0329047	0.152315	2695	-0.00303218	0.111996
2879.63	0.124949	0.0331788	0.158497	2695.5	-0.000730978	0.111772
2880.36	0.110215	0.0223454	0.150126	2696	0.00123849	0.107758
2881.09	0.110902	0.0128662	0.147958	2696.5	0.00224109	0.106842
2881.83	0.109245	0.00996749	0.143134	2697	-0.00044762	0.102417
2882.56	0.100159	0.0157445	0.139421	2697.5	-0.00520154	0.0990133
2883.29	0.0988894	0.0166392	0.141511	2698	-0.00765865	0.0949604
2884.03	0.0925938	0.02332	0.147861	2698.5	-0.00274397	0.097336
2884.76	0.0904482	0.0213565	0.141808	2699	0.000276792	0.0982736
2885.49	0.0816387	0.00532176	0.135427	2699.5	0.00193744	0.0986103
2886.22	0.0758421	0.00720242	0.135963	2700	0.00404984	0.0979777
2886.96	0.0793683	0.0125535	0.141582	2700.5	0.00553436	0.0992553
2887.69	0.0711313	0.0164994	0.143416	2701	0.00372142	0.101836
2888.42	0.0626099	0.00351161	0.132341	2701.5	0.00425537	0.104479
2889.15	0.0567093	-0.00697329	0.129807	2702	0.00453538	0.10258
2889.89	0.0671082	-0.00015464	0.137721	2702.5	0.00359521	0.0981823
2890.62	0.0689065	0.0111918	0.149075	2703	0.0029554	0.0954538
2891.35	0.0766169	0.0218697	0.159522	2703.5	0.0014356	0.0940617
2892.09	0.0721971	0.0192112	0.152217	2704	0.00115165	0.0965786
2892.82	0.0662767	0.0170712	0.150058	2704.5	0.00610793	0.0995652
2893.55	0.0738863	0.0161763	0.145558	2705	0.00789704	0.0981477
2894.28	0.063154	0.00615146	0.143921	2705.5	0.00897502	0.0989312
2895.02	0.0639114	0.00724265	0.150549	2706	0.00656012	0.093707
2895.75	0.0668588	0.0126102	0.152899	2706.5	9.98521e-05	0.0896519
2896.48	0.065899	0.0127605	0.150684	2707	0.00043233	0.0889757
2897.22	0.0698309	0.0142109	0.153423	2707.5	-0.00103562	0.0849551
2897.95	0.0680484	0.0200182	0.157133	2708	-8.97302e-05	0.0869205
2898.68	0.0806921	0.0225408	0.164989	2708.5	0.00186222	0.090911
2899.41	0.0618474	0.0119219	0.154279	2709	0.00468694	0.0934299
2900.15	0.0607109	0.0142203	0.150566	2709.5	0.00505741	0.0899513
2900.88	0.0549904	0.0105936	0.143153	2710	0.0022981	0.0826408
2901.61	0.0546617	0.0077635	0.134727	2710.5	0.00306122	0.0762399
2902.34	0.0476392	0.00234222	0.125207	2711	0.0024395	0.0744897
2903.08	0.057941	0.00794146	0.13784	2711.5	0.00653385	0.0751805
2903.81	0.0670416	0.0141151	0.149568	2712	0.00705089	0.076964
2904.54	0.0707622	0.0206392	0.153976	2712.5	0.0066481	0.0801833
2905.28	0.0754488	0.020154	0.144579	2713	0.010091	0.0856117
2906.01	0.0693291	0.0167957	0.136286	2713.5	0.0124332	0.0874221
2906.74	0.0603846	0.00902301	0.128398	2714	0.00742474	0.0831059
2907.47	0.0577854	0.00929588	0.125406	2714.5	0.00217921	0.0798965
2908.21	0.051396	0.0125279	0.126598	2715	-0.00123634	0.0735519
2908.94	0.051004	0.0130581	0.128975	2715.5	9.37354e-05	0.0752985
2909.67	0.0498477	0.0112142	0.136748	2716	0.00575327	0.0783691
2910.41	0.0532896	0.0136765	0.138281	2716.5	0.00871187	0.0746599
2911.14	0.0525947	0.0195548	0.139698	2717	0.00835673	0.0704533
2911.87	0.0520854	0.0183295	0.13762	2717.5	0.00373365	0.0707277
2912.6	0.0536695	0.0218779	0.137216	2718	0.00135431	0.0729194
2913.34	0.0546129	0.0234189	0.133728	2718.5	0.00265845	0.0759581
2914.07	0.0445756	0.00977695	0.126454	2719	0.00383532	0.0756029
2914.8	0.0318835	-0.00277354	0.112695	2719.5	0.00485778	0.0762778
2915.53	0.032273	-0.00250846	0.109885	2720	0.0051643	0.0762408
2916.27	0.0329767	0.0107155	0.117076	2720.5	0.00567769	0.0772254
2917	0.0177874	0.0188909	0.118773	2721	0.00121203	0.074171
2917.73	0.0159808	0.0164165	0.110224	2721.5	0.000500408	0.0698331
2918.47	0.0177031	0.0138902	0.111105	2722	0.000942627	0.0733176
2919.2	0.014745	0.0108047	0.113204	2722.5	0.00135046	0.0748046
2919.93	0.0292477	0.00799902	0.115345	2723	0.00072811	0.0713063
2920.66	0.0427826	0.00804651	0.117297	2723.5	-0.000853265	0.0687091
2921.4	0.0508387	0.0169837	0.11836	2724	-0.000418892	0.0639482
2922.13	0.045207	0.0208453	0.108014	2724.5	-0.00341347	0.0603882
2922.86	0.0337575	0.0193805	0.109621	2725	-0.00293868	0.0622333
2923.6	0.0275631	0.0191794	0.118847	2725.5	-0.00124854	0.0615269
2924.33	0.0418927	0.0253041	0.116576	2726	-0.00438245	0.064106
2925.06	0.0346751	0.0206283	0.105335	2726.5	-0.0034933	0.0653377
2925.79	0.0256988	0.0100173	0.0951825	2727	-0.00276098	0.0625531
2926.53	0.0270559	0.00700073	0.0972412	2727.5	-0.00392618	0.05751
2927.26	0.0345147	0.0182593	0.107278	2728	-0.000333691	0.0551794
2927.99	0.036358	0.0265936	0.115731	2728.5	0.00351152	0.0557595
2928.72	0.0269424	0.0233228	0.110731	2729	-0.00273347	0.0551753
2929.46	0.032129	0.0186191	0.105666	2729.5	-0.00830655	0.0557366
2930.19	0.0316185	0.00953152	0.100692	2730	-0.00861046	0.0590307
2930.92	0.0313083	0.00230413	0.0932422	2730.5	-0.0129422	0.0559438
2931.66	0.027823	0.00754778	0.0934685	2731	-0.0153849	0.0551264
2932.39	0.0336641	0.0197359	0.101054	2731.5	-0.0135133	0.0558335
2933.12	0.0317022	0.028777	0.108275	2732	-0.0121199	0.0587508
2933.85	0.027621	0.0246266	0.106612	2732.5	-0.00930368	0.0563984
2934.59	0.0473866	0.0147484	0.110715	2733	-0.00352898	0.0566739
2935.32	0.0424713	0.00876294	0.115796	2733.5	0.000778238	0.0587357
2936.05	0.0430334	0.0128873	0.113145	2734	0.00738107	0.0645247
2936.79	0.0401838	0.0124313	0.112614	2734.5	0.010491	0.0674303
2937.52	0.0453617	0.0132688	0.10959	2735	0.0109187	0.0637919
2938.25	0.0441597	0.0104958	0.105708	2735.5	0.00569908	0.0572888
2938.98	0.0353491	0.0093424	0.09993	2736	-0.000165337	0.0503563
2939.72	0.0364931	0.00856249	0.101508	2736.5	0.000402905	0.0490918
2940.45	0.0366094	0.0144685	0.101417	2737	0.00137526	0.0507469
2941.18	0.0252878	0.0201654	0.102909	2737.5	0.00481694	0.0495378
2941.91	0.0318245	0.027078	0.108487	2738	0.011	0.0501582
2942.65	0.0462541	0.0339635	0.118524	2738.5	0.0133439	0.0475715
2943.38	0.0360153	0.0247146	0.115121	2739	0.0133192	0.0485183
2944.11	0.0358338	0.0192002	0.116907	2739.5	0.00843794	0.0492649
2944.85	0.037986	0.0177361	0.118072	2740	0.0036043	0.0488922
2945.58	0.0399389	0.0148901	0.111364	2740.5	-0.00015451	0.0506406
2946.31	0.037021	0.0173231	0.114152	2741	0.000475243	0.0528852
2947.04	0.0357003	0.0223268	0.119635	2741.5	0.00397964	0.0539762
2947.78	0.0392268	0.0215047	0.118797	2742	0.004879	0.054944
2948.51	0.0389517	0.0231732	0.115983	2742.5	0.00437119	0.051611
2949.24	0.0386894	0.019806	0.116629	2743	0.00162869	0.0470985
2949.98	0.0464261	0.0215744	0.126831	2743.5	-0.00196848	0.0429231
2950.71	0.051147	0.0203183	0.133982	2744	-0.00594927	0.0437644
2951.44	0.0568702	0.0193776	0.136778	2744.5	-0.00723213	0.0430364
2952.17	0.0441563	0.0195219	0.139188	2745	-0.00115167	0.0462298
2952.91	0.044949	0.0327574	0.148165	2745.5	0.00484677	0.0508
2953.64	0.0559527	0.0403846	0.150114	2746	0.00260548	0.0466504
2954.37	0.0519421	0.0368643	0.146101	2746.5	0.00441801	0.0443438
2955.11	0.0595398	0.0427851	0.142745	2747	0.00740971	0.0457666
2955.84	0.0613257	0.0393368	0.140794	2747.5	0.0116511	0.0496486
2956.57	0.0454577	0.0203711	0.122598	2748	0.013059	0.0530895
2957.3	0.045027	0.0223482	0.128083	2748.5	0.0130138	0.0495058
2958.04	0.0359887	0.021584	0.131841	2749	0.0151061	0.0518315
2958.77	0.0390432	0.0250424	0.130179	2749.5	0.00953059	0.0538196
2959.5	0.0443698	0.0274125	0.130595	2750	0.00397856	0.0495575
2960.23	0.0436965	0.0319151	0.134265	2750.5	0.00419573	0.0462604
2960.97	0.0491773	0.0274487	0.13826	2751	0.00173066	0.0452261
2961.7	0.0530457	0.0167385	0.139707	2751.5	-0.0021259	0.0389658
2962.43	0.0620266	0.0212066	0.145108	2752	-0.00294797	0.038673
2963.17	0.0710347	0.0290446	0.151687	2752.5	-0.00317172	0.0393967
2963.9	0.0604896	0.0274772	0.153183	2753	0.000710824	0.0409463
2964.63	0.0473196	0.0282513	0.151875	2753.5	-0.00184171	0.0422822
2965.36	0.0544041	0.0296249	0.154787	2754	-0.000646236	0.0464621
2966.1	0.0525484	0.0277472	0.158803	2754.5	0.000709679	0.045687
2966.83	0.0480229	0.0245686	0.151545	2755	0.00407229	0.0471952
2967.56	0.0488708	0.024487	0.147684	2755.5	0.00701451	0.0494636
2968.3	0.0541281	0.0304412	0.157223	2756	0.00850251	0.0514631
2969.03	0.0550011	0.0347206	0.162736	2756.5	0.00837224	0.0501894
2969.76	0.0531312	0.0253617	0.159263	2757	0.00628413	0.045901
2970.49	0.0521293	0.0177727	0.159976	2757.5	0.00619969	0.0442718
2971.23	0.0576953	0.0234268	0.164642	2758	0.00326896	0.0409085
2971.96	0.056989	0.0276418	0.172762	2758.5	0.0015361	0.0394524
2972.69	0.0520544	0.0232013	0.166196	2759	0.00179305	0.042599
2973.42	0.0482991	0.0183228	0.156095	2759.5	0.00214168	0.043538
2974.16	0.0511616	0.0162405	0.154015	2760	0.00634629	0.0458263
2974.89	0.0729076	0.0216812	0.167134	2760.5	0.0114671	0.0499637
2975.62	0.0677611	0.0231386	0.170112	2761	0.00921792	0.0468389
2976.36	0.0716504	0.0226508	0.164305	2761.5	0.00216159	0.0407083
2977.09	0.0658446	0.0263979	0.171912	2762	-0.00223241	0.0411389
2977.82	0.0690603	0.0264803	0.171593	2762.5	-0.0029357	0.0393363
2978.55	0.0638325	0.0287572	0.176489	2763	0.00259524	0.0390779
2979.29	0.0663267	0.0300771	0.171053	2763.5	0.00335762	0.0361033
2980.02	0.0817761	0.0316195	0.169325	2764	0.00164525	0.0352427
2980.75	0.0736421	0.030705	0.177432	2764.5	0.00253972	0.0357698
2981.49	0.078538	0.0254969	0.184872	2765	0.00515258	0.0404367
2982.22	0.0907063	0.031913	0.194549	2765.5	0.00668579	0.0443561
2982.95	0.0917826	0.0391281	0.202865	2766	0.00419896	0.0407323
2983.68	0.0925091	0.0405567	0.200865	2766.5	0.00270432	0.0372675
2984.42	0.0911108	0.0403464	0.201419	2767	-4.18706e-05	0.0350973
2985.15	0.0920331	0.0335582	0.196743	2767.5	-3.46536e-05	0.0333852
2985.88	0.0952538	0.0360296	0.1962	2768	0.00120421	0.0350714
2986.61	0.0982838	0.0348975	0.198592	2768.5	0.00405892	0.0399167
2987.35	0.0956752	0.0291234	0.195005	2769	0.00131212	0.0388146
2988.08	0.0845764	0.0209421	0.184963	2769.5	-0.00107882	0.0348355
2988.81	0.0991039	0.0253002	0.184248	2770	0.00258292	0.0353321
2989.55	0.104311	0.0255854	0.181324	2770.5	0.00452023	0.0363801
2990.28	0.11382	0.0291145	0.186898	2771	0.00747506	0.0419423
2991.01	0.116796	0.0324614	0.190967	2771.5	0.00426261	0.0425798
2991.74	0.114327	0.035309	0.191845	2772	0.00536696	0.0414719
2992.48	0.11102	0.040781	0.192141	2772.5	0.00655454	0.0408036
2993.21	0.124112	0.0471825	0.197941	2773	0.00400556	0.0391016
2993.94	0.131811	0.0421845	0.202809	2773.5	-0.00149226	0.0388209
2994.68	0.137961	0.0409977	0.211431	2774	-0.00262864	0.0396622
2995.41	0.137901	0.03946	0.209529	2774.5	0.00195289	0.044724
2996.14	0.130275	0.0315841	0.201802	2775	0.00615443	0.0486427
2996.87	0.128698	0.0293191	0.192326	2775.5	0.00680338	0.0487176
2997.61	0.12804	0.0287769	0.184017	2776	0.00657836	0.0498712
2998.34	0.141227	0.0279391	0.188519	2776.5	0.00812118	0.0506631
2999.07	0.135476	0.030863	0.186994	2777	0.00500884	0.0480914
2999.8	0.143075	0.02914	0.194615	2777.5	0.000790914	0.0421848
3000.54	0.148684	0.0244867	0.197496	2778	0.00117266	0.04243
3001.27	0.162392	0.020507	0.196609	2778.5	0.00095486	0.0425204
3002	0.164579	0.0134613	0.191641	2779	-0.00374319	0.0426382
3002.74	0.183625	0.0299383	0.194621	2779.5	-0.00729463	0.0417746
3003.47	0.193739	0.0407527	0.197041	2780	-0.00475661	0.0438303
3004.2	0.196953	0.0427763	0.199277	2780.5	-0.00105088	0.0453303
3004.93	0.194059	0.0394237	0.197341	2781	0.000763953	0.048794
3005.67	0.192894	0.042881	0.19741	2781.5	0.0028496	0.0464036
3006.4	0.193355	0.0404759	0.191253	2782	0.00370963	0.0440479
3007.13	0.194945	0.0353058	0.192707	2782.5	0.00524942	0.0432074
3007.87	0.19486	0.0386901	0.188771	2783	0.00502739	0.0472069
3008.6	0.206187	0.03595	0.178831	2783.5	0.000695443	0.0453738
3009.33	0.216856	0.0354714	0.176801	2784	-0.00124318	0.0459454
3010.06	0.227318	0.0282901	0.168501	2784.5	0.00226832	0.0470783
3010.8	0.233417	0.0278224	0.169364	2785	0.00386661	0.0486864
3011.53	0.240709	0.0352771	0.182487	2785.5	-0.000475597	0.0485931
3012.26	0.244142	0.0404802	0.188635	2786	-0.00378279	0.0509606
3012.99	0.259152	0.046938	0.19222	2786.5	-0.00444634	0.0534345
3013.73	0.262434	0.0502311	0.190874	2787	-0.00214177	0.0551177
3014.46	0.266762	0.0620811	0.194055	2787.5	-0.000567016	0.0522358
3015.19	0.264804	0.0626337	0.195665	2788	0.00203672	0.052588
3015.93	0.265354	0.0578841	0.185521	2788.5	0.00347335	0.0550357
3016.66	0.276629	0.0602985	0.187569	2789	0.00521155	0.0567517
3017.39	0.288245	0.0613994	0.189167	2789.5	0.00630438	0.0600997
3018.12	0.286984	0.0532242	0.185926	2790	0.00731758	0.0634776
3018.86	0.273019	0.035569	0.178995	2790.5	0.00515939	0.0612424
3019.59	0.277876	0.0475143	0.184484	2791	0.00822755	0.0625939
3020.32	0.279357	0.0491117	0.17409	2791.5	0.00865689	0.0635277
3021.06	0.281504	0.0477979	0.170032	2792	0.00107933	0.058823
3021.79	0.292803	0.0544314	0.187031	2792.5	-0.0031483	0.0565419
3022.52	0.292027	0.0497497	0.197136	2793	-0.00234018	0.0554081
3023.25	0.290352	0.0478974	0.203317	2793.5	0.00107358	0.0602238
3023.99	0.286714	0.0534568	0.204647	2794	0.0031049	0.0607934
3024.72	0.297695	0.062426	0.20462	2794.5	0.0043304	0.0632078
3025.45	0.297841	0.059469	0.200343	2795	0.00547085	0.0669654
3026.18	0.282074	0.0447259	0.191779	2795.5	0.00522405	0.0702815
3026.92	0.278292	0.0406594	0.192115	2796	0.00220392	0.069511
3027.65	0.280834	0.0435174	0.197651	2796.5	0.000841875	0.0697448
3028.38	0.270781	0.047388	0.199589	2797	0.00139545	0.0697422
3029.12	0.274705	0.0453162	0.193153	2797.5	-0.00265608	0.0655027
3029.85	0.275217	0.0451595	0.187673	2798	-0.00395178	0.0652681
3030.58	0.267217	0.0368953	0.180081	2798.5	-0.000788959	0.0695595
3031.31	0.251788	0.0283528	0.182534	2799	0.0038329	0.075059
3032.05	0.244554	0.0356404	0.194428	2799.5	0.00286651	0.0731359
3032.78	0.249248	0.0398215	0.198219	2800	0.00580496	0.0749689
3033.51	0.241399	0.0413892	0.197499	2800.5	0.00970423	0.0780232
3034.25	0.236802	0.0476278	0.197452	2801	0.0107687	0.0816285
3034.98	0.240686	0.0508278	0.197234	2801.5	0.00566039	0.0814221
3035.71	0.236431	0.0524503	0.194291	2802	5.08915e-05	0.0812848
3036.44	0.226691	0.0530408	0.195101	2802.5	0.00109662	0.0839593
3037.18	0.21855	0.0564373	0.202898	2803	0.00139142	0.0853506
3037.91	0.214627	0.057814	0.204135	2803.5	0.00209878	0.0866622
3038.64	0.207678	0.0601863	0.217265	2804	0.00786963	0.0918447
3039.37	0.206199	0.0537789	0.220023	2804.5	0.0101784	0.0947947
3040.11	0.20332	0.0521526	0.216451	2805	0.00724807	0.0949577
3040.84	0.187806	0.052035	0.209173	2805.5	0.00792285	0.0956682
3041.57	0.186545	0.0453793	0.195258	2806	0.0117552	0.0963725
3042.31	0.185331	0.0418776	0.194403	2806.5	0.0123883	0.0976654
3043.04	0.179047	0.0509958	0.208145	2807	0.0136765	0.0979711
3043.77	0.181385	0.0562491	0.221461	2807.5	0.0107643	0.0988077
3044.5	0.186687	0.0632959	0.231125	2808	0.00692744	0.10044
3045.24	0.173323	0.0645305	0.226674	2808.5	0.00830066	0.101773
3045.97	0.167054	0.0541778	0.223853	2809	0.00886988	0.102883
3046.7	0.161592	0.0462155	0.219561	2809.5	0.00955791	0.0999348
3047.44	0.156441	0.0341097	0.212266	2810	0.00644605	0.104517
3048.17	0.156005	0.0345314	0.22329	2810.5	0.00562196	0.106096
3048.9	0.161111	0.0448679	0.233643	2811	0.00399387	0.106355
3049.63	0.159142	0.0514099	0.235478	2811.5	0.00359621	0.10799
3050.37	0.147862	0.0482207	0.231575	2812	0.00218163	0.106847
3051.1	0.146127	0.0512621	0.23057	2812.5	0.00484921	0.110436
3051.83	0.153515	0.0537055	0.235764	2813	0.00124878	0.108052
3052.56	0.15812	0.0495596	0.236404	2813.5	0.000726863	0.112533
3053.3	0.153249	0.0471115	0.227594	2814	0.00415803	0.116259
3054.03	0.148183	0.0492059	0.228794	2814.5	0.00685817	0.119528
3054.76	0.152778	0.0450503	0.228542	2815	0.00958425	0.119429
3055.5	0.148909	0.0343779	0.228992	2815.5	0.0100799	0.124059
3056.23	0.145052	0.0296131	0.227923	2816	0.0061133	0.123982
3056.96	0.140691	0.0202798	0.21623	2816.5	0.00459556	0.122652
3057.69	0.148505	0.0211348	0.218984	2817	0.00235041	0.124696
3058.43	0.139514	0.0225198	0.226015	2817.5	0.00249858	0.127848
3059.16	0.140382	0.026813	0.231788	2818	0.00280599	0.127012
3059.89	0.145493	0.0371348	0.229381	2818.5	0.0018546	0.124545
3060.63	0.145071	0.0458488	0.228822	2819	0.00133447	0.126676
3061.36	0.130722	0.0480791	0.225703	2819.5	0.00599425	0.130532
3062.09	0.121814	0.0482924	0.226946	2820	0.0067516	0.134345
3062.82	0.131248	0.04326	0.23178	2820.5	0.00444612	0.135344
3063.56	0.12574	0.0314834	0.220056	2821	-0.000496361	0.132968
3064.29	0.120569	0.0238959	0.207345	2821.5	-0.000988153	0.13873
3065.02	0.115579	0.021813	0.202745	2822	0.00641537	0.141635
3065.75	0.128088	0.0326172	0.217594	2822.5	0.0108097	0.142381
3066.49	0.125055	0.0320827	0.225911	2823	0.014268	0.142074
3067.22	0.118109	0.0223252	0.230416	2823.5	0.00973146	0.140311
3067.95	0.110337	0.0174162	0.2311	2824	0.00522022	0.136753
3068.69	0.120107	0.0119117	0.225843	2824.5	0.00267406	0.140725
3069.42	0.130936	0.0279054	0.236667	2825	-0.00210136	0.144965
3070.15	0.137632	0.0384383	0.241997	2825.5	-0.00272948	0.145867
3070.88	0.136408	0.0320462	0.241844	2826	-0.000400331	0.147462
3071.62	0.134733	0.0381595	0.241298	2826.5	0.00115014	0.149666
3072.35	0.138229	0.0462327	0.239723	2827	-0.0038575	0.152244
3073.08	0.148266	0.049087	0.235116	2827.5	-0.00478359	0.153881
3073.82	0.146871	0.0507338	0.239032	2828	-0.00487914	0.156183
3074.55	0.150431	0.0493753	0.234586	2828.5	-0.00380818	0.157274
3075.28	0.135879	0.0426982	0.230904	2829	-0.00126492	0.158308
3076.01	0.135364	0.0410666	0.232808	2829.5	0.00207571	0.163706
3076.75	0.136974	0.0414623	0.237948	2830	0.00154528	0.161771
3077.48	0.13255	0.0439295	0.238519	2830.5	-0.00350581	0.159509
3078.21	0.133346	0.0392824	0.229943	2831	0.000842087	0.161577
3078.94	0.133828	0.0341171	0.22702	2831.5	0.00347521	0.163685
3079.68	0.140808	0.0304388	0.228227	2832	-0.00361697	0.164732
3080.41	0.138152	0.0350763	0.231177	2832.5	-0.0050057	0.162126
3081.14	0.132239	0.0337693	0.23404	2833	0.00105334	0.169946
3081.88	0.124369	0.0222151	0.236188	2833.5	0.00681925	0.175241
3082.61	0.118444	0.0153157	0.23194	2834	0.00531048	0.174532
3083.34	0.131732	0.0201442	0.232792	2834.5	0.00295005	0.174901
3084.07	0.129066	0.0187328	0.232258	2835	0.00277004	0.177393
3084.81	0.128783	0.0229396	0.229666	2835.5	0.00427222	0.177921
3085.54	0.127934	0.033897	0.227175	2836	0.00389135	0.173951
3086.27	0.123513	0.0336531	0.220295	2836.5	0.00376561	0.17364
3087.01	0.122477	0.0454344	0.22894	2837	0.00793856	0.179426
3087.74	0.136112	0.0518699	0.239156	2837.5	0.0092049	0.183704
3088.47	0.135374	0.050438	0.243093	2838	0.00635289	0.183395
3089.2	0.128318	0.0368553	0.237085	2838.5	0.00424215	0.18553
3089.94	0.129086	0.0391472	0.232584	2839	0.00156867	0.184831
3090.67	0.13858	0.0474289	0.241939	2839.5	0.00129031	0.184197
3091.4	0.142864	0.0387248	0.247279	2840	0.00262721	0.187861
3092.13	0.137586	0.0307798	0.242356	2840.5	0.0064648	0.193322
3092.87	0.146794	0.0275849	0.241921	2841	0.0101383	0.197098
3093.6	0.141596	0.0214226	0.238512	2841.5	0.00964343	0.199599
3094.33	0.130848	0.0251252	0.243504	2842	0.00519966	0.201402
3095.07	0.151183	0.0322423	0.25149	2842.5	0.00696962	0.199836
3095.8	0.157334	0.03471	0.251056	2843	0.00973478	0.19779
3096.53	0.152415	0.0292293	0.24458	2843.5	0.00485312	0.194832
3097.26	0.131861	0.0179675	0.234933	2844	0.00380331	0.199726
3098	0.13135	0.0125443	0.223777	2844.5	0.00363772	0.203824
3098.73	0.132683	0.0203877	0.221079	2845	0.000716917	0.197564
3099.46	0.134829	0.029536	0.229421	2845.5	0.00268891	0.197153
3100.2	0.14529	0.03699	0.245445	2846	0.00495706	0.199994
3100.93	0.145218	0.0413748	0.249902	2846.5	0.0084665	0.208502
3101.66	0.143608	0.0498124	0.255256	2847	0.0113076	0.214474
3102.39	0.145252	0.0468854	0.258832	2847.5	0.0145553	0.209011
3103.13	0.135831	0.0392844	0.253496	2848	0.0097466	0.204258
3103.86	0.137242	0.0433177	0.254926	2848.5	0.00391495	0.197392
3104.59	0.135484	0.0380328	0.252774	2849	0.00307803	0.195238
3105.32	0.142173	0.0381885	0.247835	2849.5	0.00114578	0.196117
3106.06	0.129595	0.0287107	0.239557	2850	0.00181011	0.201032
3106.79	0.138075	0.0226534	0.237971	2850.5	0.00275008	0.206066
3107.52	0.128713	0.0178448	0.236409	2851	0.00811783	0.207167
3108.26	0.142233	0.0324428	0.253191	2851.5	0.00802037	0.205706
3108.99	0.156029	0.0412267	0.269471	2852	0.00534562	0.202656
3109.72	0.162688	0.0485382	0.275829	2852.5	0.00476442	0.202051
3110.45	0.155342	0.0347898	0.267957	2853	0.00359635	0.200978
3111.19	0.157591	0.0309502	0.269051	2853.5	0.00341263	0.203067
3111.92	0.168253	0.0387184	0.272547	2854	-0.0012242	0.20074
3112.65	0.183286	0.0472275	0.276321	2854.5	-0.00426206	0.198315
3113.39	0.179593	0.053692	0.278897	2855	-0.00271352	0.199734
3114.12	0.161665	0.0476002	0.267249	2855.5	0.00235141	0.201512
3114.85	0.149889	0.0420189	0.257962	2856	0.00353685	0.199856
3115.58	0.180463	0.0580542	0.265488	2856.5	0.00235006	0.198096
3116.32	0.180152	0.0635535	0.278164	2857	0.00416036	0.198486
3117.05	0.185633	0.0608629	0.28041	2857.5	0.00816253	0.195416
3117.78	0.187664	0.067731	0.286752	2858	0.00908196	0.189995
3118.51	0.199241	0.0684888	0.28675	2858.5	0.00796573	0.18598
3119.25	0.186641	0.0501236	0.270233	2859	0.00432891	0.187592
3119.98	0.187478	0.0428582	0.268867	2859.5	0.00060946	0.190106
3120.71	0.183817	0.0385761	0.267087	2860	0.000715223	0.191388
3121.45	0.18882	0.0516781	0.280966	2860.5	0.0018373	0.196641
3122.18	0.180332	0.053367	0.281399	2861	0.00178322	0.194914
3122.91	0.18818	0.0622089	0.282795	2861.5	0.00331303	0.195807
3123.64	0.19409	0.0615176	0.274826	2862	0.00587846	0.198745
3124.38	0.187687	0.0560764	0.269921	2862.5	0.00572123	0.19659
3125.11	0.186805	0.0619913	0.273857	2863	0.00345658	0.191403
3125.84	0.206091	0.0651673	0.275091	2863.5	0.000106838	0.191212
3126.58	0.200909	0.0625334	0.272813	2864	-0.000473811	0.191508
3127.31	0.19472	0.0677006	0.269201	2864.5	-0.00455639	0.189293
3128.04	0.195942	0.0666105	0.260067	2865	-0.00217675	0.192662
3128.77	0.195037	0.0673307	0.262152	2865.5	0.00136396	0.19113
3129.51	0.211387	0.0669096	0.267711	2866	0.00422009	0.191795
3130.24	0.204241	0.0624218	0.270463	2866.5	0.00876505	0.193463
3130.97	0.209033	0.0574619	0.267718	2867	0.00862469	0.192476
3131.7	0.206423	0.0546729	0.269914	2867.5	0.00428636	0.187091
3132.44	0.197415	0.057845	0.274208	2868	0.00158741	0.188423
3133.17	0.213835	0.0640396	0.279487	2868.5	0.00198506	0.189431
3133.9	0.214427	0.0537941	0.269692	2869	0.00163238	0.187299
3134.64	0.210385	0.0476095	0.272984	2869.5	0.00483892	0.187023
3135.37	0.215437	0.0486269	0.28255	2870	0.00485114	0.187812
3136.1	0.221599	0.0539221	0.295909	2870.5	0.00682483	0.190594
3136.83	0.224798	0.0613879	0.308948	2871	0.00966766	0.192125
3137.57	0.24208	0.076451	0.314325	2871.5	0.00812555	0.191418
3138.3	0.245066	0.0770631	0.308512	2872	0.0098453	0.190295
3139.03	0.258864	0.0752855	0.314635	2872.5	0.0101953	0.189223
3139.77	0.254207	0.0671143	0.324273	2873	0.00968455	0.195075
3140.5	0.258579	0.0578338	0.32822	2873.5	0.00937467	0.196989
3141.23	0.26322	0.0614006	0.334317	2874	0.00520398	0.194372
3141.96	0.276338	0.0699038	0.339929	2874.5	0.00440494	0.192828
3142.7	0.274442	0.0743136	0.340984	2875	0.0023465	0.194197
3143.43	0.2708	0.0680235	0.333097	2875.5	0.00111619	0.193061
3144.16	0.252	0.0603882	0.327665	2876	0.00202769	0.187258
3144.89	0.246785	0.0537017	0.327013	2876.5	0.00391992	0.181316
3145.63	0.255814	0.0566029	0.342271	2877	0.00500754	0.17718
3146.36	0.254309	0.0548296	0.341862	2877.5	0.00470367	0.17441
3147.09	0.265879	0.0601283	0.347014	2878	0.00109088	0.17174
3147.83	0.279649	0.0667772	0.360391	2878.5	0.00231058	0.17366
3148.56	0.296408	0.0689237	0.368236	2879	0.00420642	0.174824
3149.29	0.300873	0.0709263	0.371361	2879.5	0.00475179	0.170065
3150.02	0.303987	0.0720652	0.37207	2880	0.00798482	0.166528
3150.76	0.315326	0.0680664	0.378428	2880.5	0.00803197	0.165708
3151.49	0.31589	0.0609312	0.38717	2881	0.0043311	0.163703
3152.22	0.324847	0.0625113	0.390851	2881.5	0.00815763	0.168344
3152.96	0.333314	0.0719483	0.394155	2882	0.00802805	0.17216
3153.69	0.33169	0.0695833	0.391305	2882.5	0.00526449	0.174954
3154.42	0.330523	0.0695123	0.398473	2883	0.00690818	0.17316
3155.15	0.326344	0.0643328	0.404348	2883.5	0.00587326	0.170751
3155.89	0.326779	0.0673605	0.406442	2884	0.00579494	0.169042
3156.62	0.344203	0.0698975	0.414621	2884.5	0.00641567	0.167545
3157.35	0.350544	0.0696036	0.424663	2885	0.00773667	0.167984
3158.09	0.347075	0.0712402	0.427781	2885.5	0.00768367	0.161516
3158.82	0.368717	0.0763737	0.437347	2886	0.00700942	0.15916
3159.55	0.375304	0.067674	0.438827	2886.5	0.00459084	0.16103
3160.28	0.379585	0.0625843	0.440603	2887	0.00372538	0.161849
3161.02	0.384584	0.069083	0.450182	2887.5	0.00234301	0.160588
3161.75	0.387598	0.0793768	0.459619	2888	0.00217359	0.157557
3162.48	0.385614	0.0743356	0.464155	2888.5	0.00248549	0.151785
3163.21	0.381239	0.0782466	0.47464	2889	0.00164415	0.148498
3163.95	0.393133	0.0770455	0.472807	2889.5	0.00300252	0.151497
3164.68	0.398767	0.0687324	0.463866	2890	0.00620111	0.159342
3165.41	0.398623	0.0669274	0.46036	2890.5	0.00904867	0.162761
3166.15	0.40738	0.0709873	0.462303	2891	0.0102713	0.162957
3166.88	0.40979	0.0802494	0.471299	2891.5	0.00801858	0.15741
3167.61	0.428551	0.0767854	0.482084	2892	0.00252568	0.152133
3168.34	0.439527	0.0804149	0.489799	2892.5	0.00125608	0.152077
3169.08	0.448139	0.0779613	0.493739	2893	-0.000224031	0.154541
3169.81	0.451804	0.0792101	0.500006	2893.5	-0.00128555	0.154065
3170.54	0.46012	0.0802274	0.50124	2894	-0.000279448	0.150725
3171.28	0.457157	0.0830039	0.508003	2894.5	0.00414474	0.146256
3172.01	0.456129	0.0848599	0.5132	2895	0.00912925	0.146128
3172.74	0.478846	0.084654	0.521956	2895.5	0.00825712	0.148755
3173.47	0.484902	0.0906918	0.529234	2896	0.00465087	0.142283
3174.21	0.488412	0.0915434	0.538426	2896.5	0.000871508	0.138427
3174.94	0.484425	0.0830582	0.536092	2897	0.000922191	0.141905
3175.67	0.476016	0.0712566	0.53192	2897.5	0.00310925	0.1466
3176.4	0.490178	0.0739706	0.536346	2898	0.00327875	0.145027
3177.14	0.509267	0.0711456	0.535875	2898.5	0.00011581	0.140023
3177.87	0.51648	0.0824416	0.546992	2899	0.000471679	0.136326
3178.6	0.527486	0.0912108	0.565234	2899.5	0.0010869	0.1356
3179.34	0.527858	0.0891146	0.58117	2900	0.00115024	0.137195
3180.07	0.525975	0.0873609	0.581028	2900.5	0.00417929	0.13626
3180.8	0.539354	0.0906718	0.584828	2901	0.0031883	0.137806
3181.53	0.542206	0.0895416	0.582437	2901.5	0.00354415	0.13766
3182.27	0.542303	0.0913067	0.590781	2902	-0.00173167	0.134545
3183	0.547308	0.08695	0.594331	2902.5	-0.00629757	0.133351
3183.73	0.548428	0.0813934	0.605512	2903	-0.00799125	0.135099
3184.47	0.55266	0.0741588	0.604163	2903.5	-0.0050738	0.132418
3185.2	0.548827	0.0719607	0.597928	2904	-0.000161716	0.132444
3185.93	0.557904	0.0831728	0.609133	2904.5	0.0022913	0.133409
3186.66	0.558717	0.0918601	0.623038	2905	-0.000689528	0.12941
3187.4	0.561088	0.0896105	0.625428	2905.5	0.00123512	0.12873
3188.13	0.56434	0.0832786	0.621806	2906	-0.000636511	0.126618
3188.86	0.563449	0.0732988	0.618324	2906.5	-0.000505661	0.128398
3189.59	0.563948	0.081866	0.625925	2907	0.00198112	0.131275
3190.33	0.573055	0.0802778	0.63802	2907.5	0.00363855	0.133928
3191.06	0.598212	0.0891131	0.651185	2908	0.00328807	0.134526
3191.79	0.609503	0.100049	0.665544	2908.5	0.00411797	0.131517
3192.53	0.606611	0.0987129	0.674925	2909	0.00202316	0.129301
3193.26	0.599343	0.0933518	0.676634	2909.5	0.00206291	0.128722
3193.99	0.612081	0.0962384	0.681589	2910	0.00751841	0.130211
3194.72	0.617421	0.0961889	0.684104	2910.5	0.0120481	0.134002
3195.46	0.622327	0.087556	0.685367	2911	0.00926322	0.13242
3196.19	0.61855	0.0882821	0.691894	2911.5	0.00806951	0.13317
3196.92	0.633469	0.0959238	0.69927	2912	0.00640292	0.134889
3197.66	0.634621	0.101955	0.713786	2912.5	0.00515492	0.131222
3198.39	0.642176	0.108541	0.727784	2913	0.00285321	0.126427
3199.12	0.640363	0.100043	0.726064	2913.5	0.000434473	0.121311
3199.85	0.648088	0.099003	0.723651	2914	8.87857e-05	0.120804
3200.59	0.662969	0.102019	0.73381	2914.5	-0.000711684	0.123338
3201.32	0.667605	0.102435	0.732937	2915	0.00518469	0.128434
3202.05	0.669138	0.0967411	0.740404	2915.5	0.00835479	0.128758
3202.78	0.662499	0.093108	0.755215	2916	0.00768158	0.129567
3203.52	0.676076	0.0925992	0.767791	2916.5	0.00719474	0.129809
3204.25	0.67895	0.103763	0.77403	2917	0.00311188	0.12517
3204.98	0.679124	0.105161	0.77964	2917.5	0.0041474	0.123379
3205.72	0.690683	0.101039	0.788483	2918	0.00108749	0.122226
3206.45	0.690287	0.0971628	0.786743	2918.5	0.00134312	0.121907
3207.18	0.689993	0.0940161	0.78282	2919	0.00654162	0.130325
3207.91	0.696737	0.0950007	0.785683	2919.5	0.0053551	0.127177
3208.65	0.705387	0.0981811	0.795718	2920	0.00438149	0.122364
3209.38	0.717638	0.105624	0.810481	2920.5	0.00543328	0.121216
3210.11	0.72107	0.11061	0.821808	2921	0.00710089	0.122332
3210.85	0.724102	0.111019	0.821713	2921.5	0.0085218	0.123984
3211.58	0.732898	0.11838	0.820798	2922	0.00924607	0.127842
3212.31	0.731358	0.112483	0.81346	2922.5	0.0073665	0.129298
3213.04	0.737547	0.110476	0.810826	2923	0.00380654	0.126597
3213.78	0.749214	0.113956	0.82479	2923.5	0.00102344	0.124325
3214.51	0.758262	0.110692	0.833562	2924	0.00441365	0.124549
3215.24	0.756382	0.103752	0.830597	2924.5	0.00668379	0.125803
3215.97	0.757077	0.0938874	0.822007	2925	0.00930436	0.128997
3216.71	0.767094	0.0934555	0.822927	2925.5	0.00909311	0.128145
3217.44	0.796373	0.114193	0.8415	2926	0.00979926	0.123056
3218.17	0.80594	0.120408	0.848583	2926.5	0.0100355	0.125
3218.91	0.809794	0.120144	0.844205	2927	0.00603404	0.130152
3219.64	0.808691	0.11366	0.840023	2927.5	0.00274548	0.129312
3220.37	0.818486	0.107916	0.848069	2928	0.00293832	0.129469
3221.1	0.840662	0.116587	0.857124	2928.5	0.00223005	0.132103
3221.84	0.854585	0.121846	0.862722	2929	6.87764e-05	0.130854
3222.57	0.854275	0.123557	0.86187	2929.5	7.28276e-05	0.126607
3223.3	0.853988	0.113684	0.863415	2930	0.00166016	0.126523
3224.04	0.873361	0.117825	0.874316	2930.5	0.0050455	0.130623
3224.77	0.885723	0.119716	0.875611	2931	0.00297288	0.127753
3225.5	0.900093	0.124295	0.872227	2931.5	0.00340395	0.128317
3226.23	0.896959	0.123164	0.860622	2932	0.00462938	0.128623
3226.97	0.891511	0.114558	0.850819	2932.5	0.00467322	0.124975
3227.7	0.90376	0.110002	0.854066	2933	0.00709048	0.124572
3228.43	0.90423	0.115699	0.859691	2933.5	0.00649798	0.123045
3229.16	0.910991	0.115024	0.862054	2934	0.00998584	0.125022
3229.9	0.906551	0.105984	0.856224	2934.5	0.0123367	0.127027
3230.63	0.91351	0.100755	0.856785	2935	0.00977976	0.127396
3231.36	0.907476	0.0983469	0.856137	2935.5	0.0100329	0.129492
3232.1	0.924242	0.0970545	0.859645	2936	0.00921901	0.131936
3232.83	0.922312	0.0881913	0.851441	2936.5	0.00657335	0.133135
3233.56	0.906541	0.0819514	0.843985	2937	0.00676795	0.135485
3234.29	0.905624	0.0867525	0.851167	2937.5	0.0061501	0.134871
3235.03	0.901125	0.0925345	0.859975	2938	0.00618546	0.136911
3235.76	0.894941	0.10421	0.856015	2938.5	0.00594457	0.139595
3236.49	0.885938	0.108929	0.849618	2939	-4.98269e-05	0.134837
3237.23	0.898663	0.110526	0.856397	2939.5	-0.00175096	0.132449
3237.96	0.889245	0.108429	0.85916	2940	-0.00204313	0.131309
3238.69	0.890541	0.116572	0.871154	2940.5	0.0020195	0.134181
3239.42	0.886346	0.11416	0.870398	2941	0.00307237	0.134172
3240.16	0.86697	0.10777	0.861583	2941.5	0.00566027	0.130561
3240.89	0.86316	0.0996466	0.864433	2942	0.00694052	0.132069
3241.62	0.853753	0.0949278	0.860579	2942.5	0.00869606	0.137931
3242.35	0.849683	0.103936	0.848008	2943	0.00790567	0.138767
3243.09	0.845272	0.110017	0.837743	2943.5	0.00793738	0.13812
3243.82	0.839772	0.110777	0.830725	2944	0.00998604	0.137778
3244.55	0.822288	0.100307	0.813124	2944.5	0.0100545	0.137758
3245.29	0.823341	0.098319	0.804805	2945	0.0106206	0.140332
3246.02	0.826234	0.0958911	0.791071	2945.5	0.00856239	0.14122
3246.75	0.807109	0.0943403	0.774968	2946	0.00687689	0.139662
3247.48	0.796343	0.0958013	0.756371	2946.5	0.00575836	0.138692
3248.22	0.786832	0.0980715	0.743859	2947	0.00559161	0.138436
3248.95	0.778149	0.100096	0.7309	2947.5	0.00563295	0.137775
3249.68	0.761229	0.094588	0.717265	2948	0.00642762	0.138943
3250.42	0.741428	0.0887123	0.699872	2948.5	0.00807817	0.138627
3251.15	0.728295	0.086663	0.692533	2949	0.0106111	0.139131
3251.88	0.713583	0.0806423	0.689423	2949.5	0.00993228	0.139005
3252.61	0.685634	0.0822401	0.6806	2950	0.0127747	0.14119
3253.35	0.67049	0.0818954	0.673275	2950.5	0.013775	0.14387
3254.08	0.652337	0.0808373	0.656449	2951	0.0119333	0.143613
3254.81	0.624066	0.0729127	0.638989	2951.5	0.0073767	0.141709
3255.54	0.612275	0.0664198	0.624846	2952	0.00408013	0.138671
3256.28	0.600443	0.0632889	0.609465	2952.5	0.0013626	0.134514
3257.01	0.578435	0.0629841	0.599013	2953	0.00317355	0.134266
3257.74	0.549308	0.0469303	0.567719	2953.5	0.00220215	0.135199
3258.48	0.514615	0.0413149	0.533266	2954	0.000644473	0.13902
3259.21	0.494999	0.051252	0.506287	2954.5	0.00268342	0.14274
3259.94	0.47255	0.0565034	0.48666	2955	0.00149426	0.141329
3260.67	0.462977	0.0475733	0.471361	2955.5	0.00114651	0.141737
3261.41	0.428607	0.0325707	0.448378	2956	-0.000607811	0.141304
3262.14	0.407654	0.0330899	0.42944	2956.5	0.00105957	0.141826
3262.87	0.371199	0.0402749	0.419238	2957	0.00378429	0.144024
3263.61	0.341292	0.0338086	0.401212	2957.5	0.00594626	0.146351
3264.34	0.30884	0.0253263	0.38017	2958	0.00452426	0.141978
3265.07	0.289394	0.0299518	0.366846	2958.5	0.00253952	0.140294
3265.8	0.265703	0.0255018	0.347005	2959	-0.00157195	0.137764
3266.54	0.251424	0.0296054	0.333179	2959.5	-0.000957697	0.13841
3267.27	0.24369	0.0308356	0.328658	2960	0.000579986	0.141513
3268	0.217213	0.0167611	0.312982	2960.5	-0.00257489	0.13938
3268.73	0.176233	-0.0048539	0.279667	2961	-0.00150225	0.140846
3269.47	0.148535	-0.0175858	0.257835	2961.5	-4.38393e-06	0.146555
3270.2	0.122578	-0.020313	0.222897	2962	0.00326555	0.151361
3270.93	0.0832282	-0.020676	0.198009	2962.5	0.00310654	0.1493
3271.67	0.0398346	-0.0225848	0.178632	2963	0.00682582	0.15095
3272.4	0.011274	-0.0196205	0.162535	2963.5	0.00698406	0.151087
3273.13	-0.0243471	-0.0192077	0.128362	2964	0.0066073	0.149985
3273.86	-0.0656645	-0.0186931	0.097834	2964.5	0.00594041	0.146976
3274.6	-0.0874036	-0.0256653	0.0727891	2965	0.00636705	0.143758
3275.33	-0.114768	-0.0370319	0.044799	2965.5	0.00217531	0.137288
3276.06	-0.142039	-0.0332948	0.0196997	2966	0.00166222	0.136643
3276.8	-0.17571	-0.0398521	-0.0156158	2966.5	0.00143864	0.140537
3277.53	-0.198662	-0.0525274	-0.0465908	2967	-0.00186888	0.140799
3278.26	-0.215634	-0.0491002	-0.0668936	2967.5	-0.00273	0.14204
3278.99	-0.214618	-0.0478687	-0.0843413	2968	-0.00257782	0.143665
3279.73	-0.225156	-0.0433431	-0.103956	2968.5	-0.000766359	0.147085
3280.46	-0.240514	-0.0511327	-0.128976	2969	0.00249448	0.147003
3281.19	-0.259223	-0.0674803	-0.161179	2969.5	0.00296029	0.147138
3281.92	-0.265973	-0.065069	-0.184132	2970	-0.00143957	0.147761
3282.66	-0.249839	-0.0603633	-0.195297	2970.5	-0.00179647	0.150942
3283.39	-0.261429	-0.0619328	-0.213741	2971	0.000315346	0.152621
3284.12	-0.276423	-0.0605183	-0.239331	2971.5	0.00150312	0.158185
3284.86	-0.283447	-0.0613082	-0.257208	2972	0.00234468	0.160479
3285.59	-0.286279	-0.0669224	-0.279381	2972.5	0.00365911	0.159803
3286.32	-0.302351	-0.0660355	-0.300334	2973	0.00822214	0.158342
3287.05	-0.312795	-0.060814	-0.316044	2973.5	0.00368655	0.158246
3287.79	-0.324203	-0.0555735	-0.336699	2974	0.00193573	0.158587
3288.52	-0.347972	-0.0557812	-0.366633	2974.5	-0.000219214	0.156105
3289.25	-0.374888	-0.0662229	-0.396699	2975	0.00305727	0.160459
3289.99	-0.393736	-0.0640719	-0.408073	2975.5	0.00628368	0.16389
3290.72	-0.413199	-0.0568667	-0.412647	2976	0.00985148	0.164461
3291.45	-0.437912	-0.0558713	-0.420534	2976.5	0.00571757	0.158533
3292.18	-0.484862	-0.0714007	-0.44508	2977	0.00113491	0.155
3292.92	-0.522745	-0.0794675	-0.47092	2977.5	0.00237813	0.155784
3293.65	-0.551763	-0.0759499	-0.486185	2978	0.00475046	0.158721
3294.38	-0.589309	-0.0704583	-0.50278	2978.5	0.00218052	0.16536
3295.11	-0.620431	-0.0730868	-0.527549	2979	0.000166088	0.166727
3295.85	-0.656858	-0.0823311	-0.556421	2979.5	-0.000172782	0.16282
3296.58	-0.670307	-0.0810529	-0.580403	2980	-0.00154004	0.161127
3297.31	-0.686753	-0.0792042	-0.593285	2980.5	-0.00121001	0.164973
3298.05	-0.698962	-0.0813171	-0.623582	2981	0.000723196	0.167133
3298.78	-0.680394	-0.0745718	-0.634461	2981.5	0.000817378	0.162786
3299.51	-0.653227	-0.0697386	-0.642461	2982	0.000541218	0.161845
3300.24	-0.648709	-0.0788327	-0.662182	2982.5	-0.000379116	0.166023
3300.98	-0.627847	-0.0906485	-0.685078	2983	-0.000178186	0.170834
3301.71	-0.603226	-0.1011	-0.711619	2983.5	0.000690435	0.172795
3302.44	-0.572038	-0.102139	-0.731078	2984	-0.00201706	0.171633
3303.18	-0.540587	-0.103125	-0.746539	2984.5	-0.000484977	0.170847
3303.91	-0.519144	-0.120495	-0.780865	2985	0.00291327	0.174633
3304.64	-0.498737	-0.121949	-0.800981	2985.5	0.00738272	0.183368
3305.37	-0.474958	-0.114243	-0.814052	2986	0.00690207	0.1847
3306.11	-0.45588	-0.11471	-0.833539	2986.5	0.00149844	0.182044
3306.84	-0.456658	-0.119319	-0.858034	2987	-0.00334425	0.182796
3307.57	-0.452221	-0.114217	-0.869063	2987.5	-0.000766316	0.188185
3308.3	-0.460989	-0.120603	-0.886814	2988	0.00180016	0.191116
3309.04	-0.482221	-0.117699	-0.90289	2988.5	-0.000313865	0.18844
3309.77	-0.504749	-0.113438	-0.924123	2989	0.000738076	0.189102
3310.5	-0.553842	-0.123319	-0.94462	2989.5	0.00119771	0.18904
3311.24	-0.584016	-0.126569	-0.960914	2990	-0.000647313	0.186736
3311.97	-0.618136	-0.121967	-0.97039	2990.5	-0.00221007	0.186654
3312.7	-0.679084	-0.130025	-0.988203	2991	0.000702599	0.190827
3313.43	-0.745138	-0.140257	-1.02156	2991.5	-0.00297664	0.195625
3314.17	-0.792597	-0.134352	-1.03225	2992	-0.00324262	0.197403
3314.9	-0.864191	-0.13098	-1.04492	2992.5	-0.00305261	0.197965
3315.63	-0.923849	-0.131409	-1.06372	2993	-0.00113879	0.199251
3316.37	-0.985118	-0.133382	-1.08327	2993.5	0.000302157	0.199478
3317.1	-1.06619	-0.135138	-1.10362	2994	-0.000758795	0.20121
3317.83	-1.13501	-0.129676	-1.11887	2994.5	0.0032727	0.206186
3318.56	-1.21046	-0.131728	-1.13112	2995	0.00286315	0.207402
3319.3	-1.28235	-0.132014	-1.14339	2995.5	-0.00258337	0.204657
3320.03	-1.35019	-0.137148	-1.15649	2996	-0.00110203	0.206788
3320.76	-1.4235	-0.135722	-1.16921	2996.5	-0.00238737	0.208184
3321.49	-1.49386	-0.129714	-1.17583	2997	-0.00257739	0.21224
3322.23	-1.5729	-0.124342	-1.18906	2997.5	0.00328165	0.219553
3322.96	-1.63738	-0.114869	-1.19806	2998	0.01016	0.224199
3323.69	-1.73232	-0.117636	-1.21245	2998.5	0.00627023	0.222842
3324.43	-1.82285	-0.131203	-1.23289	2999	0.00232193	0.218945
3325.16	-1.91546	-0.12587	-1.23812	2999.5	0.000482259	0.221625
3325.89	-1.9943	-0.123604	-1.24828	3000	-0.00446488	0.222573
3326.62	-2.07909	-0.121067	-1.26368	3000.5	-0.00451137	0.223853
3327.36	-2.17687	-0.118115	-1.2769	3001	0.00321321	0.232079
3328.09	-2.25961	-0.108804	-1.28155	3001.5	0.00335067	0.231893
3328.82	-2.34616	-0.0985425	-1.28265	3002	0.00276193	0.23125
3329.56	-2.42768	-0.0925193	-1.28451	3002.5	0.00108992	0.231262
3330.29	-2.52677	-0.0983289	-1.30066	3003	0.00310018	0.233064
3331.02	-2.60846	-0.105746	-1.31299	3003.5	0.0066527	0.238399
3331.75	-2.70184	-0.110318	-1.32117	3004	0.00746568	0.24349
3332.49	-2.79302	-0.123654	-1.33152	3004.5	0.00503307	0.245139
3333.22	-2.86856	-0.121293	-1.33576	3005	-0.00101365	0.242382
3333.95	-2.92521	-0.1079	-1.33267	3005.5	-0.0051146	0.239654
3334.68	-2.97838	-0.0946931	-1.31566	3006	-0.00391019	0.239726
3335.42	-3.03138	-0.0916641	-1.31906	3006.5	-0.00634643	0.2396
3336.15	-3.07826	-0.0932456	-1.32378	3007	-0.0067621	0.238508
3336.88	-3.11531	-0.0910782	-1.32863	3007.5	-0.00608666	0.23958
3337.62	-3.14293	-0.0833186	-1.32705	3008	-0.0038008	0.24419
3338.35	-3.17232	-0.0835444	-1.32814	3008.5	-0.00308738	0.246534
3339.08	-3.18933	-0.0842047	-1.32885	3009	0.000280537	0.251425
3339.81	-3.185	-0.0844921	-1.33049	3009.5	0.00147829	0.257569
3340.55	-3.16904	-0.0838807	-1.32627	3010	0.00200292	0.260338
3341.28	-3.13834	-0.0788893	-1.32012	3010.5	0.00221269	0.266523
3342.01	-3.10338	-0.067433	-1.31182	3011	0.00202559	0.270169
3342.75	-3.05549	-0.0608259	-1.29425	3011.5	0.00314673	0.271845
3343.48	-3.00653	-0.060511	-1.28516	3012	0.0020591	0.268722
3344.21	-2.95675	-0.0623749	-1.28221	3012.5	-0.00306304	0.264104
3344.94	-2.88204	-0.0608833	-1.27782	3013	-0.00569898	0.26121
3345.68	-2.8084	-0.056402	-1.27005	3013.5	-0.00183168	0.265949
3346.41	-2.73742	-0.0511173	-1.26276	3014	0.000212867	0.271638
3347.14	-2.63706	-0.04484	-1.24666	3014.5	0.00105351	0.277728
3347.87	-2.52866	-0.0408104	-1.23201	3015	0.00219393	0.282598
3348.61	-2.43431	-0.0437748	-1.23071	3015.5	0.00320043	0.287815
3349.34	-2.31213	-0.0310717	-1.21487	3016	0.0053083	0.2924
3350.07	-2.19805	-0.0276063	-1.1991	3016.5	0.00825576	0.287168
3350.81	-2.08087	-0.0197456	-1.18291	3017	0.0052778	0.280726
3351.54	-1.96352	-0.0101116	-1.1605	3017.5	-0.0010332	0.280776
3352.27	-1.83428	-0.00539448	-1.14061	3018	-0.00176079	0.286491
3353	-1.7239	-0.00288796	-1.13977	3018.5	-0.000203622	0.289785
3353.74	-1.61433	-0.00667706	-1.13794	3019	-0.000822648	0.291351
3354.47	-1.5068	-0.0109786	-1.13043	3019.5	0.00146131	0.29493
3355.2	-1.40144	-0.0211518	-1.1236	3020	-0.00244915	0.294029
3355.94	-1.29092	-0.0276769	-1.10801	3020.5	0.00202366	0.296977
3356.67	-1.20077	-0.025037	-1.08904	3021	0.00427685	0.298668
3357.4	-1.12072	-0.0260845	-1.08279	3021.5	0.00417773	0.300581
3358.13	-1.03032	-0.0220223	-1.06918	3022	0.00032395	0.301559
3358.87	-0.949748	-0.0165542	-1.05418	3022.5	-0.00101226	0.30382
3359.6	-0.877259	-0.0110981	-1.04561	3023	-0.000829719	0.306528
3360.33	-0.806149	-0.00715451	-1.032	3023.5	-0.00245666	0.305539
3361.06	-0.742491	-0.00327513	-1.01528	3024	0.00024164	0.306982
3361.8	-0.689497	0.000883514	-0.993678	3024.5	0.000678698	0.308575
3362.53	-0.646055	-0.00777894	-0.985566	3025	0.000629005	0.313061
3363.26	-0.599691	-0.0151048	-0.974208	3025.5	0.00121202	0.316555
3364	-0.563975	-0.0226436	-0.966675	3026	0.00171782	0.321921
3364.73	-0.517393	-0.0258503	-0.965622	3026.5	0.00227067	0.325771
3365.46	-0.491976	-0.0227009	-0.964226	3027	0.00178428	0.325147
3366.19	-0.470621	-0.0139914	-0.943556	3027.5	0.00172914	0.326019
3366.93	-0.43807	-0.00443835	-0.918805	3028	0.00131994	0.326625
3367.66	-0.414446	0.00155573	-0.89468	3028.5	-2.77762e-05	0.325296
3368.39	-0.374183	0.00547927	-0.866343	3029	-0.000125754	0.327443
3369.13	-0.346762	0.00714937	-0.845886	3029.5	0.00200975	0.327755
3369.86	-0.324907	-3.07172e-05	-0.832441	3030	0.00219224	0.327635
3370.59	-0.310233	0.0021744	-0.817454	3030.5	0.00277159	0.329586
3371.32	-0.297251	0.00473577	-0.805543	3031	0.00078813	0.330763
3372.06	-0.281972	0.00464235	-0.784866	3031.5	-0.00291132	0.331006
3372.79	-0.276127	0.00194959	-0.759064	3032	-0.000588246	0.332824
3373.52	-0.251814	0.0138674	-0.730666	3032.5	0.00208586	0.338965
3374.26	-0.228124	0.0183976	-0.705393	3033	0.00237145	0.340568
3374.99	-0.1959	0.026063	-0.678928	3033.5	0.00175171	0.339903
3375.72	-0.194162	0.0209941	-0.666295	3034	0.000160881	0.339724
3376.45	-0.19033	0.00385511	-0.662182	3034.5	0.00194591	0.337555
3377.19	-0.179762	0.00244228	-0.647688	3035	0.00566949	0.337425
3377.92	-0.159217	0.0116683	-0.628279	3035.5	0.00818916	0.34532
3378.65	-0.148405	0.017162	-0.616505	3036	0.00898138	0.351218
3379.38	-0.136449	0.0232696	-0.608476	3036.5	0.00774338	0.354955
3380.12	-0.129384	0.021991	-0.608996	3037	0.00800181	0.354932
3380.85	-0.115613	0.0130855	-0.593528	3037.5	0.00735489	0.356039
3381.58	-0.0999018	0.00670073	-0.578723	3038	0.00682437	0.355473
3382.32	-0.0867784	0.00478368	-0.567728	3038.5	0.00445785	0.352219
3383.05	-0.0773357	0.0107877	-0.552691	3039	0.00496777	0.353898
3383.78	-0.068926	0.0151318	-0.535977	3039.5	0.00541255	0.357147
3384.51	-0.0605467	0.0218431	-0.521174	3040	0.00563054	0.358871
3385.25	-0.0502603	0.0243727	-0.516048	3040.5	0.00195696	0.35263
3385.98	-0.0536932	0.0182478	-0.515688	3041	-0.00266358	0.349131
3386.71	-0.052168	0.0117034	-0.528639	3041.5	-0.00278699	0.350462
3387.45	-0.0497454	0.00895777	-0.528024	3042	-0.000149761	0.356011
3388.18	-0.0401437	0.00895588	-0.519466	3042.5	-0.0020736	0.358031
3388.91	-0.0179781	0.0244276	-0.499793	3043	-0.000719895	0.361721
3389.64	-0.0159415	0.0332001	-0.490294	3043.5	-0.000322797	0.363933
3390.38	-0.0169602	0.0311667	-0.487743	3044	0.00618668	0.368724
3391.11	-0.0132257	0.0284485	-0.493823	3044.5	0.00560726	0.368898
3391.84	-0.0141054	0.0181076	-0.506405	3045	-0.000656913	0.364706
3392.57	-0.00612286	0.0142105	-0.500688	3045.5	-0.00268452	0.362183
3393.31	-0.00781361	0.0201952	-0.493612	3046	0.000796494	0.362344
3394.04	-0.00295977	0.0260597	-0.49305	3046.5	0.00518104	0.362603
3394.77	-0.00718267	0.0255557	-0.496822	3047	0.00779893	0.365791
3395.51	-0.00711412	0.0176638	-0.509112	3047.5	0.00715374	0.368997
3396.24	-0.00393162	0.0179867	-0.510381	3048	0.00922094	0.373005
3396.97	-0.00629884	0.0157706	-0.515169	3048.5	0.0102242	0.374756
3397.7	-0.0112433	0.00655447	-0.528292	3049	0.00968391	0.373796
3398.44	-0.0131333	0.0148082	-0.528899	3049.5	0.010654	0.374778
3399.17	-0.0108497	0.0104174	-0.529039	3050	0.0058922	0.372268
3399.9	-0.00530185	0.00313795	-0.534086	3050.5	0.000438624	0.367161
3400.64	-0.00880966	0.00169209	-0.535063	3051	0.00085677	0.363606
3401.37	-0.00661758	-0.000733905	-0.532357	3051.5	0.000832195	0.363626
3402.1	0.00132982	-0.00377011	-0.542228	3052	-0.000775671	0.367585
3402.83	-0.00779022	-0.00775206	-0.557246	3052.5	0.00137654	0.370873
3403.57	0.00174419	-0.00854229	-0.556682	3053	0.00813083	0.372125
3404.3	0.0088229	-0.00354339	-0.559691	3053.5	0.0090731	0.372756
3405.03	0.00186567	0.00181203	-0.569315	3054	0.00391805	0.369521
3405.76	-0.00155554	0.000902391	-0.57582	3054.5	0.000468122	0.371022
3406.5	-0.00928046	0.00121417	-0.575995	3055	-3.05635e-05	0.370996
3407.23	0.00351782	0.00815894	-0.573354	3055.5	-0.00317892	0.3674
3407.96	0.00418358	0.0124904	-0.577946	3056	-0.00286396	0.370745
3408.7	0.0128272	0.00806922	-0.583002	3056.5	0.000615163	0.373446
3409.43	0.00174843	-0.00481231	-0.59402	3057	0.00587299	0.377723
3410.16	-0.0114527	-0.00577047	-0.605547	3057.5	0.00897271	0.377625
3410.89	0.00128607	-0.00695172	-0.619412	3058	0.00595703	0.37435
3411.63	0.00767415	-0.0196523	-0.640464	3058.5	0.00377792	0.372021
3412.36	-0.0062532	-0.0234412	-0.649622	3059	-0.00152012	0.371365
3413.09	-6.5767e-05	-0.0158767	-0.65004	3059.5	0.000460737	0.374102
3413.83	0.0021341	-0.0120513	-0.650883	3060	-0.000558515	0.375376
3414.56	0.0175605	-0.0145273	-0.650305	3060.5	-0.00121527	0.380519
3415.29	0.0173609	-0.024658	-0.654128	3061	0.0005044	0.383247
3416.02	0.0104387	-0.0268928	-0.659004	3061.5	0.00104369	0.379904
3416.76	-0.000482211	-0.0272703	-0.666428	3062	0.000680054	0.376586
3417.49	-0.0138247	-0.0237946	-0.673068	3062.5	0.00313255	0.37586
3418.22	-0.0055902	-0.0197368	-0.669135	3063	0.00466764	0.378321
3418.95	0.00364627	-0.0200008	-0.663914	3063.5	0.00541139	0.382523
3419.69	0.00803957	-0.0233264	-0.669466	3064	0.00510262	0.384993
3420.42	-0.00356083	-0.0213538	-0.66952	3064.5	0.0061027	0.386253
3421.15	-0.0124371	-0.0278177	-0.666156	3065	0.00852562	0.388013
3421.89	-0.00315585	-0.0226227	-0.664973	3065.5	0.00377941	0.388266
3422.62	-0.00387844	-0.0209958	-0.669693	3066	0.000907815	0.382973
3423.35	-0.0143065	-0.0253456	-0.675764	3066.5	0.00253335	0.379877
3424.08	-0.00866577	-0.022767	-0.673229	3067	0.00926701	0.383579
3424.82	0.00820219	-0.0111481	-0.650937	3067.5	0.0149572	0.385207
3425.55	0.00545664	-0.0134684	-0.644518	3068	0.0146991	0.385816
3426.28	-0.00840966	-0.0295572	-0.655016	3068.5	0.01281	0.391314
3427.02	-0.0182753	-0.0341753	-0.662871	3069	0.0125211	0.393835
3427.75	-0.0270529	-0.0345468	-0.667912	3069.5	0.00825316	0.388692
3428.48	-0.0140598	-0.0312059	-0.657345	3070	0.00765	0.386192
3429.21	0.00423064	-0.0170536	-0.637397	3070.5	0.00355033	0.383444
3429.95	0.011682	-0.0137179	-0.632329	3071	-2.21751e-05	0.380027
3430.68	0.00595118	-0.0181989	-0.629908	3071.5	0.00202975	0.378731
3431.41	0.00840352	-0.0165371	-0.613555	3072	0.00765597	0.382253
3432.14	-0.000939768	-0.023722	-0.603245	3072.5	0.00763122	0.383576
3432.88	0.00226336	-0.0232386	-0.5926	3073	0.00826571	0.387132
3433.61	0.00706934	-0.0116686	-0.578883	3073.5	0.0111807	0.391139
3434.34	-0.00124195	-0.00995077	-0.573928	3074	0.0151072	0.392227
3435.08	0.00151675	-0.01327	-0.571536	3074.5	0.0183661	0.395348
3435.81	0.00016585	-0.00967796	-0.566627	3075	0.0148912	0.394004
3436.54	-0.00599683	-0.0122776	-0.564637	3075.5	0.012955	0.391097
3437.27	-0.019397	-0.0188386	-0.561985	3076	0.010663	0.38831
3438.01	-0.0143024	-0.0120871	-0.547602	3076.5	0.00434306	0.385678
3438.74	0.00166701	-0.0123769	-0.527387	3077	0.000680021	0.383827
3439.47	0.00171915	-0.0206345	-0.522926	3077.5	0.00117635	0.382725
3440.21	-0.00646239	-0.0327276	-0.529372	3078	0.00384042	0.385276
3440.94	0.00127771	-0.0274746	-0.52183	3078.5	0.00393926	0.384692
3441.67	0.00936944	-0.0216483	-0.502539	3079	0.00107479	0.384231
3442.4	0.0151207	-0.0191028	-0.480201	3079.5	0.00260612	0.38636
3443.14	0.022472	-0.00992289	-0.457426	3080	0.00492637	0.393143
3443.87	0.0122037	-0.0137839	-0.455615	3080.5	0.0105857	0.399803
3444.6	0.00395584	-0.0118011	-0.44647	3081	0.0146322	0.406974
3445.33	0.0125688	-0.00945502	-0.440024	3081.5	0.0161593	0.410128
3446.07	0.00525167	-0.014537	-0.435349	3082	0.0175832	0.407477
3446.8	-0.00988688	-0.0160445	-0.426372	3082.5	0.0188262	0.403998
3447.53	-0.01783	-0.021663	-0.416081	3083	0.0168019	0.400071
3448.27	-0.00428481	-0.0114713	-0.400218	3083.5	0.0130821	0.394622
3449	-0.0104042	-0.0144985	-0.392964	3084	0.0117888	0.396914
3449.73	-0.00596114	-0.0164732	-0.381533	3084.5	0.0123961	0.397976
3450.46	-0.00149977	-0.0179803	-0.365287	3085	0.0155643	0.398081
3451.2	0.00163069	-0.00747807	-0.340454	3085.5	0.0104651	0.397289
3451.93	-0.0124087	-0.00512654	-0.338625	3086	0.0081096	0.398307
3452.66	-0.015564	-0.0155172	-0.328215	3086.5	0.0059966	0.400722
3453.4	-0.0186799	-0.0269792	-0.315583	3087	0.00176651	0.401433
3454.13	-0.0166325	-0.0199609	-0.304794	3087.5	-0.000127564	0.399874
3454.86	-0.0107751	-0.00847166	-0.293609	3088	0.00208405	0.399645
3455.59	0.00291783	-0.00687653	-0.287136	3088.5	0.00319007	0.39691
3456.33	0.0142474	-0.00362455	-0.27538	3089	0.00620146	0.395968
3457.06	0.00837951	0.00398136	-0.270486	3089.5	0.00624592	0.397595
3457.79	0.000248141	-0.00632136	-0.270697	3090	0.00778922	0.400252
3458.52	0.00349499	-0.011405	-0.262591	3090.5	0.00626244	0.403352
3459.26	-0.0120655	-0.0177104	-0.248872	3091	0.00417895	0.402292
3459.99	-0.0124857	-0.025748	-0.236374	3091.5	0.00200076	0.403691
3460.72	-0.0114682	-0.0173211	-0.221021	3092	0.00291615	0.406548
3461.46	-0.0133501	-0.0066948	-0.213546	3092.5	-0.00147624	0.404302
3462.19	-0.00421026	-0.00345701	-0.20271	3093	-0.0014113	0.407184
3462.92	-0.00727943	-0.00327422	-0.19285	3093.5	-0.000383735	0.411338
3463.65	-0.0174673	-0.0172282	-0.18716	3094	0.000163715	0.408136
3464.39	-0.0133481	-0.0135875	-0.178046	3094.5	-0.00158445	0.406229
3465.12	-0.0128886	-0.003028	-0.174131	3095	-0.00376871	0.404361
3465.85	-0.00397482	0.0068443	-0.15426	3095.5	-0.000803821	0.406858
3466.59	-0.0119109	-0.00103695	-0.14152	3096	0.00472267	0.410379
3467.32	-0.00320564	0.000997737	-0.131779	3096.5	0.00821109	0.413178
3468.05	0.013964	0.00349159	-0.12067	3097	0.0066933	0.413801
3468.78	0.0122785	-0.00117344	-0.116978	3097.5	0.00588422	0.415399
3469.52	0.00158563	-0.00703837	-0.117827	3098	0.00486765	0.416655
3470.25	-0.00766438	-0.00572184	-0.105876	3098.5	0.00865521	0.420574
3470.98	-0.00389757	0.00382289	-0.0909996	3099	0.00876593	0.421457
3471.71	0.0127419	0.00603975	-0.090418	3099.5	0.00737358	0.42089
3472.45	0.000315746	0.00823364	-0.0889273	3100	0.00706389	0.42126
3473.18	-0.00776438	0.00173898	-0.0958101	3100.5	0.00673248	0.42444
3473.91	-0.00888712	0.0100791	-0.0903186	3101	0.00340097	0.424631
3474.65	-0.00651862	0.0145129	-0.0751823	3101.5	0.000918693	0.421957
3475.38	-0.0136344	0.0132441	-0.064454	3102	0.00342392	0.422762
3476.11	-0.0239802	0.00618114	-0.0656172	3102.5	0.00359793	0.424443
3476.84	-0.00894408	0.00507497	-0.0712882	3103	0.00564354	0.423566
3477.58	-0.00958656	0.00759515	-0.0776239	3103.5	0.000717258	0.420828
3478.31	0.00893267	0.0136478	-0.069757	3104	-0.000792148	0.423347
3479.04	0.00881575	0.00999049	-0.068373	3104.5	0.000494072	0.428027
3479.78	0.00770509	0.0159267	-0.0572787	3105	-0.000845253	0.425218
3480.51	0.00706483	0.0294638	-0.0403445	3105.5	-0.00682346	0.421675
3481.24	0.0103589	0.0265212	-0.0397125	3106	-0.0052218	0.426155
3481.97	0.00659327	0.0125628	-0.0412704	3106.5	-0.00393198	0.429326
3482.71	0.00210197	0.0043033	-0.0363357	3107	-0.00303844	0.438774
3483.44	0.0124056	0.00967943	-0.0217496	3107.5	0.00166825	0.446429
3484.17	0.00190648	0.0136643	-0.0238821	3108	0.00278556	0.445072
3484.9	-0.00680115	0.0109194	-0.0259425	3108.5	0.00275203	0.442468
3485.64	-0.00573886	0.0130363	-0.0196342	3109	0.000966938	0.439539
3486.37	0.00135067	0.0116348	-0.0169381	3109.5	0.000763917	0.439172
3487.1	0.0113306	0.00688105	-0.0166613	3110	0.00154404	0.440944
3487.84	0.0137991	0.0093175	-0.00646303	3110.5	-0.00170192	0.441036
3488.57	0.0120836	0.00699973	-0.00819097	3111	-0.00416739	0.441396
3489.3	0.00856594	-0.000209036	-0.0132068	3111.5	-0.00429142	0.445015
3490.03	-0.00906411	-0.00456816	-0.025066	3112	-0.0032598	0.446922
3490.77	-0.0121084	-0.00926694	-0.0236712	3112.5	-0.00429219	0.447566
3491.5	-0.0135121	-0.00642606	-0.0115769	3113	-0.00544099	0.4475
3492.23	-0.0106962	-0.00370042	-0.00844717	3113.5	-0.00200339	0.454344
3492.97	-0.0102451	-0.0110598	-0.0115924	3114	0.00339325	0.461165
3493.7	-0.00323735	-0.00864653	-0.0185701	3114.5	0.00499241	0.46264
3494.43	-0.00115389	0.00329444	-0.0150456	3115	0.00733527	0.464442
3495.16	-0.000728409	0.00726759	-0.0116453	3115.5	0.00645665	0.465774
3495.9	0.00503059	-0.000956786	-0.0177016	3116	0.00475171	0.464279
3496.63	0.00335119	-0.00501016	-0.0243481	3116.5	9.87184e-06	0.46394
3497.36	0.00750791	0.0143587	-9.52933e-05	3117	-0.00185914	0.464836
3498.09	0.0047971	0.0221495	0.00918484	3117.5	-0.00149708	0.468716
3498.83	-0.00118981	0.0189767	0.00711209	3118	0.00381569	0.472897
3499.56	-0.00438984	0.00816625	0.00121279	3118.5	0.00278144	0.47439
3500.29	0.00786465	0.00648898	-0.00311295	3119	0.00438599	0.481046
3501.03	0.0103372	0.00923061	-0.00629265	3119.5	0.00304894	0.483583
3501.76	0.00216491	0.0094657	-0.0105374	3120	0.00795214	0.486868
3502.49	0.00691331	0.014731	-0.0167968	3120.5	0.0109439	0.492538
3503.22	0.00104931	0.00352062	-0.0119278	3121	0.00848259	0.495912
3503.96	-0.00547045	-0.00531457	-0.0109722	3121.5	0.00378051	0.500152
3504.69	-0.00480542	-0.00302986	-0.0174122	3122	0.00648579	0.505725
3505.42	0.00132008	0.0100925	-0.0140701	3122.5	0.00462156	0.507371
3506.16	0.0158611	0.0188425	-0.00908803	3123	0.00348291	0.506661
3506.89	0.0122727	0.0185619	-0.0052576	3123.5	0.0066321	0.509144
3507.62	-0.0129921	0.00851361	-0.0159257	3124	0.00927343	0.512376
3508.35	-0.00979926	0.00145988	-0.0213839	3124.5	0.0105963	0.5118
3509.09	-0.00576142	0.00508433	-0.0177546	3125	0.0130029	0.518662
3509.82	-0.00939376	0.00170033	-0.0149381	3125.5	0.0117243	0.520985
3510.55	-0.0112775	-0.00229553	-0.00580508	3126	0.0067309	0.520687
3511.28	-0.00451197	-0.00736843	-0.012028	3126.5	0.00363739	0.523737
3512.02	-0.00323121	0.00179388	-0.0155646	3127	0.00306989	0.526964
3512.75	-0.00419621	0.00546321	-0.0125917	3127.5	0.00116701	0.525942
3513.48	0.00125233	0.0085439	-0.0065354	3128	0.000616392	0.527159
3514.22	-0.0043044	0.00304251	-0.00414325	3128.5	-0.00390903	0.526464
3514.95	0.000744195	0.00241758	-0.007753	3129	-0.000600055	0.536424
3515.68	0.00202855	0.00100362	-0.0110117	3129.5	0.00375358	0.547982
3516.41	0.0100371	0.0033992	-0.00920671	3130	0.00277229	0.548721
3517.15	0.000907299	0.00104547	-0.0110847	3130.5	0.00138266	0.548074
3517.88	-0.0111159	-0.00564858	-0.0117281	3131	0.00470489	0.551955
3518.61	-0.0250962	-0.00818174	-0.0149988	3131.5	0.00452639	0.551868
3519.35	-0.0105398	-0.00132095	-0.0196939	3132	0.00479783	0.559634
3520.08	-0.00710842	0.00260932	-0.0122161	3132.5	0.00416153	0.563998
3520.81	-0.00273053	-0.00496095	-0.0128819	3133	0.00411932	0.566272
3521.54	0.00312653	-0.0144729	-0.00941391	3133.5	0.00944581	0.569948
3522.28	0.00716618	-0.0118761	-0.0101768	3134	0.0129616	0.575743
3523.01	-0.00361938	-0.00190508	-0.00525159	3134.5	0.015221	0.579467
3523.74	0.00309961	0.00313508	-0.00330306	3135	0.0124839	0.581326
3524.47	-0.0038851	0.00838516	-0.00475166	3135.5	0.00718096	0.579349
3525.21	-0.0141505	0.00813325	-0.00649708	3136	0.00204085	0.581201
3525.94	0.00558172	0.0106398	0.0111711	3136.5	0.00167532	0.582595
3526.67	0.00568736	0.00372966	0.00710336	3137	0.00159207	0.583225
3527.41	-0.00190584	0.00893729	0.00443662	3137.5	0.0022917	0.587345
3528.14	-6.8484e-05	0.0116793	0.00743011	3138	0.00813324	0.595646
3528.87	0.00634534	0.0141868	0.0116966	3138.5	0.00606016	0.595365
3529.6	0.00347904	0.0100689	0.0101102	3139	0.00796609	0.601283
3530.34	-0.00499895	0.0110653	0.00910066	3139.5	0.0116773	0.608227
3531.07	-0.00711609	0.0102736	0.00530334	3140	0.0107779	0.612323
3531.8	-0.00185596	0.00352926	-0.00219005	3140.5	0.0122471	0.62165
3532.54	-9.30762e-05	-0.00593977	-0.00317551	3141	0.0119419	0.628328
3533.27	-0.0158443	-0.00791527	-0.00865094	3141.5	0.00905933	0.633511
3534	-0.0122689	-0.00323949	-0.00291968	3142	0.00880292	0.637314
3534.73	1.44713e-05	0.00304702	0.00496556	3142.5	0.0101612	0.637878
3535.47	0.00699406	0.00413349	0.00598428	3143	0.00631293	0.638241
3536.2	-0.00226275	-0.000803746	0.0039212	3143.5	0.00186517	0.641598
3536.93	0.000609153	-0.00286568	0.00706817	3144	5.74202e-05	0.641101
3537.66	-0.0033215	0.0036058	0.0164039	3144.5	0.00151757	0.643295
3538.4	0.00348503	0.0076521	0.0182501	3145	0.00438728	0.648656
3539.13	-0.00394804	0.00879738	0.0170986	3145.5	0.00598253	0.652698
3539.86	0.00131411	0.00711725	0.0224909	3146	0.0025595	0.650377
3540.6	-0.00582874	0.00699488	0.0197801	3146.5	-0.00217539	0.650816
3541.33	-0.0115855	0.00962632	0.0146441	3147	-0.00184679	0.656707
3542.06	-0.015735	0.0120303	0.0141877	3147.5	0.00252657	0.66263
3542.79	-0.0114205	0.0130957	0.0131691	3148	0.00803024	0.66972
3543.53	-0.0204784	0.0102751	0.00497304	3148.5	0.00930277	0.673395
3544.26	-0.0150901	0.00312473	-0.00307813	3149	0.00609504	0.675541
3544.99	-0.0109683	-0.00153661	-0.00659495	3149.5	0.00794598	0.680323
3545.73	-0.016233	-0.00491594	-0.000522125	3150	0.00222308	0.680064
3546.46	-0.0174545	-0.00499898	0.000295756	3150.5	0.000373645	0.683287
3547.19	-0.0139133	-0.00457726	-0.00135962	3151	-0.00172007	0.686138
3547.92	-0.00445489	0.00183261	0.00276345	3151.5	-0.000535036	0.689083
3548.66	-0.016221	-0.0124235	-0.0126651	3152	-0.00186999	0.691748
3549.39	-0.0173314	-0.0187414	-0.0100213	3152.5	-0.00221759	0.692194
3550.12	0.00445371	-0.00399257	0.00187383	3153	0.000289552	0.695798
3550.85	-0.00180745	-0.00435865	0.00092275	3153.5	-0.00271677	0.700455
3551.59	-0.00946313	-0.00932714	0.00401705	3154	-0.000366457	0.70743
3552.32	-0.00794132	-0.00510946	0.00393237	3154.5	0.00241933	0.714374
3553.05	-0.0057823	0.00158603	0.00706913	3155	0.00277619	0.71641
3553.79	-0.0116263	0.0109018	0.00926721	3155.5	0.0033707	0.720807
3554.52	-0.016667	0.00376932	-0.000437433	3156	0.000378226	0.725242
3555.25	-0.0209928	0.000738758	0.000851664	3156.5	-0.000112358	0.725582
3555.98	-0.0190333	-0.000850351	0.00561446	3157	0.00012627	0.732931
3556.72	-0.0171592	-0.00376714	-0.00625644	3157.5	0.00278295	0.743871
3557.45	-0.0115261	-0.0107248	-0.0105244	3158	0.00151729	0.749652
3558.18	-0.0113922	-0.0122225	-0.00472135	3158.5	-0.00030086	0.754855
3558.92	-0.0129883	-0.00498918	0.000548419	3159	-0.00402379	0.757539
3559.65	-0.0110922	0.00144692	0.00753316	3159.5	-0.00264582	0.764253
3560.38	-0.0131385	-0.00138539	0.000531306	3160	-0.00531203	0.770598
3561.11	0.00747772	0.00234595	0.0032829	3160.5	-0.00191893	0.777592
3561.85	0.00678337	-0.00239749	0.00183118	3161	0.00150614	0.783301
3562.58	0.00539558	-0.00191939	-0.00624217	3161.5	0.00219347	0.786843
3563.31	0.000296236	0.00235432	-0.00133101	3162	0.0023482	0.78244
3564.04	0.0102419	0.0115902	0.00975228	3162.5	0.0032038	0.783112
3564.78	0.0282386	0.0144366	0.017323	3163	0.00431333	0.783897
3565.51	0.0163687	0.0129131	0.0158384	3163.5	0.00449459	0.786313
3566.24	0.0072747	0.0102495	0.0168633	3164	0.000419971	0.788326
3566.98	0.0042642	0.00716303	0.0205682	3164.5	0.000183837	0.787451
3567.71	0.00334797	0.0131811	0.020674	3165	0.00514811	0.792159
3568.44	-0.00462199	0.00753696	0.0167383	3165.5	0.00834091	0.792681
3569.17	-0.00242836	0.00764675	0.0252273	3166	0.00581217	0.79038
3569.91	-0.00293805	0.00746985	0.02567	3166.5	0.0079627	0.794073
3570.64	-0.000333793	0.00821897	0.0196319	3167	0.009495	0.797546
3571.37	-0.0031605	0.00161455	0.0105337	3167.5	0.00832876	0.796926
3572.11	-0.0115478	-0.000686184	0.0121018	3168	0.0057234	0.792616
3572.84	0.002596	0.00999873	0.0172258	3168.5	0.00470915	0.793612
3573.57	0.00642802	0.009437	0.0218035	3169	0.00419009	0.792863
3574.3	0.0060164	0.00465342	0.0194253	3169.5	0.00524104	0.798935
3575.04	-0.00290655	0.00834839	0.014679	3170	0.00435645	0.804047
3575.77	0.00842097	0.0166493	0.0135229	3170.5	-0.00204099	0.80162
3576.5	0.0119399	0.0165889	0.0098677	3171	-0.00191289	0.804019
3577.23	-0.00586648	0.0105688	-0.00706241	3171.5	-0.000989222	0.811115
3577.97	-0.0133834	0.0064599	-0.00999296	3172	0.000786696	0.820292
3578.7	-0.0181647	0.00448048	-0.011819	3172.5	-0.000123248	0.826208
3579.43	-0.00823662	-0.00263837	-0.0160538	3173	-0.00174251	0.829913
3580.17	-0.00884582	-0.00343354	-0.0131799	3173.5	0.00274941	0.836245
3580.9	-0.00654774	-0.0119661	-0.0135928	3174	0.000245909	0.841772
3581.63	0.00369629	-0.00778765	-0.00692085	3174.5	0.00151394	0.847074
3582.36	0.0064495	-0.00330073	0.00132625	3175	0.00990404	0.857966
3583.1	0.00055078	-0.00862334	0.00188888	3175.5	0.0121522	0.863316
3583.83	-0.0108406	-0.0119162	0.000416164	3176	0.00718116	0.86264
3584.56	0.0011166	-0.00467932	0.00731957	3176.5	0.00522168	0.861429
3585.3	0.00013508	0.00151323	0.011534	3177	0.0012169	0.85826
3586.03	0.00584066	0.00754304	0.010553	3177.5	-0.000340287	0.859311
3586.76	-0.000929998	0.00597851	0.0108707	3178	0.000288967	0.860251
3587.49	-0.00514555	-0.00280413	0.00785073	3178.5	-0.00245825	0.860279
3588.23	0.00526701	0.00281142	0.0100913	3179	-0.00124998	0.860426
3588.96	0.00772355	0.0116736	0.017863	3179.5	-0.00142716	0.853177
3589.69	0.0129784	0.01447	0.0243236	3180	-0.000569335	0.848137
3590.43	0.00606013	0.00837797	0.0244167	3180.5	-0.000359301	0.843569
3591.16	0.00550186	0.0134198	0.0249089	3181	-0.00184535	0.837636
3591.89	0.00178924	0.0151151	0.0249882	3181.5	0.00107707	0.837605
3592.62	0.00579652	0.0081567	0.0257547	3182	0.00055787	0.828395
3593.36	0.0194274	0.016548	0.0357799	3182.5	0.00311537	0.820563
3594.09	0.0251189	0.0211556	0.0370728	3183	0.0062929	0.820359
3594.82	0.0208898	0.0130819	0.0289812	3183.5	0.00530383	0.814734
3595.55	0.0220485	0.0161123	0.0272165	3184	0.00523637	0.810888
3596.29	0.00951695	0.0269311	0.0302944	3184.5	0.00345233	0.811291
3597.02	-0.00186579	0.0215363	0.0226882	3185	0.0014439	0.810962
3597.75	0.000842587	0.0186898	0.0131579	3185.5	0.00114422	0.810789
3598.49	-0.0056478	0.017869	0.0129627	3186	0.0031902	0.812661
3599.22	0.00462349	0.0212836	0.0136907	3186.5	0.00528926	0.815572
3599.95	0.0145328	0.0241041	0.013971	3187	0.0058581	0.815597
3600.68	0.0149973	0.0269926	0.0141482	3187.5	0.00790467	0.816965
3601.42	0.0133409	0.0218548	0.00800497	3188	0.0097914	0.821149
3602.15	0.000356475	0.0176303	-0.00117779	3188.5	0.0109809	0.8218
3602.88	-0.011024	0.00823349	-0.0085705	3189	0.0105635	0.824889
3603.62	-0.00224546	0.00751183	0.00324892	3189.5	0.00796095	0.826841
3604.35	0.00976498	0.00654443	0.00826104	3190	0.00845557	0.831651
3605.08	0.00197297	0.00123451	0.013005	3190.5	0.00208083	0.828691
3605.81	-0.00456482	0.00187016	0.0166727	3191	-0.00225886	0.824167
3606.55	0.00342886	-0.000426076	0.0120749	3191.5	0.000135088	0.823447
3607.28	-0.00532875	-0.00955085	-0.00776722	3192	0.000699654	0.818729
3608.01	-0.0179574	-0.0188927	-0.0264494	3192.5	-0.00287344	0.814489
3608.74	-0.000246425	-0.0167207	-0.0184729	3193	-0.00274135	0.810997
3609.48	0.00796079	-0.0131419	-0.0156183	3193.5	-0.00218645	0.805414
3610.21	0.0133637	0.000430663	-0.0159428	3194	0.00174129	0.803906
3610.94	0.0137677	0.0118109	-0.00656624	3194.5	0.0018227	0.798348
3611.68	0.00261072	0.00788759	-0.00508599	3195	0.00376063	0.791047
3612.41	0.0133561	0.00289296	-0.00221349	3195.5	0.00300605	0.776386
3613.14	0.0211929	0.0124508	0.00773698	3196	0.00137991	0.760438
3613.87	0.0144789	0.0107082	-0.00511163	3196.5	0.00101978	0.748801
3614.61	0.000174647	0.0104321	-0.0129064	3197	0.00519901	0.738816
3615.34	-5.59544e-05	-0.000504967	-0.0258878	3197.5	0.00887942	0.725545
3616.07	-0.00903977	-0.00400313	-0.0223534	3198	0.0115109	0.711512
3616.81	-0.009026	0.00119703	-0.0114148	3198.5	0.0143053	0.701372
3617.54	0.000556195	0.0107658	-0.00536144	3199	0.00834726	0.688917
3618.27	-0.0117416	0.0118828	-0.00510528	3199.5	0.00783028	0.679084
3619	-0.0143179	0.00130321	-0.00850069	3200	0.00712753	0.675533
3619.74	0.00544704	0.00381847	-0.0056358	3200.5	0.00552426	0.669767
3620.47	0.00917487	0.00315095	-0.0115919	3201	0.000808692	0.660291
3621.2	-0.0010396	-0.00205756	-0.020919	3201.5	-0.00329407	0.649831
3621.93	-0.00406599	0.00701583	-0.0125335	3202	-0.00270127	0.646402
3622.67	-0.00327407	0.00205269	-0.0108768	3202.5	-0.00468274	0.637295
3623.4	0.00306786	-0.00247776	-0.00149092	3203	0.0022251	0.634739
3624.13	0.00328594	0.00232895	0.00249827	3203.5	0.00388729	0.629579
3624.87	0.00453436	-0.00123047	0.00226175	3204	0.00562546	0.625723
3625.6	0.00184873	0.00442632	0.00714953	3204.5	0.00225731	0.618933
3626.33	0.00442318	-0.00154028	-0.000897676	3205	5.2037e-05	0.613646
3627.06	0.00895648	-0.000574399	-0.00151174	3205.5	0.000468681	0.60504
3627.8	0.00239552	-0.00209156	-0.00537006	3206	-0.0003029	0.59255
3628.53	-0.00253967	0.000208181	-0.0107237	3206.5	0.000645717	0.582598
3629.26	0.00229807	-0.00109665	-0.0130594	3207	0.00549977	0.571928
3630	-0.00456727	-0.00498936	-0.0210985	3207.5	0.00927899	0.561702
3630.73	-0.00962145	-0.00708133	-0.024288	3208	0.00591381	0.550485
3631.46	-0.00565103	0.0035336	-0.0215265	3208.5	0.00268374	0.535668
3632.19	-0.00448195	0.0120499	-0.0126233	3209	-0.000211592	0.519631
3632.93	0.00195185	0.0097293	-0.0200875	3209.5	-0.00592367	0.504056
3633.66	-0.00605107	0.00531689	-0.0143044	3210	-0.00282423	0.489802
3634.39	-0.000856161	0.00594257	0.00450181	3210.5	-0.000720013	0.477863
3635.12	0.00918358	0.0123915	0.0187994	3211	0.00183717	0.467958
3635.86	0.00859289	0.013307	0.00561802	3211.5	0.00136831	0.452064
3636.59	-0.00242319	0.00857099	-0.0083926	3212	0.0016721	0.439037
3637.32	0.00146732	0.00987415	-0.0122624	3212.5	0.00103555	0.425257
3638.06	0.00411838	0.0130943	-0.00891222	3213	0.0017935	0.413097
3638.79	0.00353811	0.0188944	0.000325567	3213.5	-0.0017352	0.399787
3639.52	0.0125271	0.0202169	0.000376232	3214	-0.00423974	0.387056
3640.25	0.00905023	0.015167	-0.00256673	3214.5	-0.00339616	0.375762
3640.99	0.00541911	0.0116511	-0.00202919	3215	-0.000846256	0.362052
3641.72	-0.00228775	0.00452355	-0.00739228	3215.5	-0.0006161	0.348526
3642.45	0.00283301	-0.00539201	-0.0088334	3216	-0.00390899	0.338243
3643.19	-0.00426474	-0.00186709	-0.0149674	3216.5	-0.00419756	0.327977
3643.92	-0.00770799	-0.0041835	-0.0226761	3217	-0.00430699	0.318615
3644.65	0.00141649	-0.00549527	-0.019529	3217.5	-0.00485735	0.310182
3645.38	-0.00469813	-0.00493449	-0.0105585	3218	0.000471265	0.3068
3646.12	0.013689	0.0142747	0.00422683	3218.5	0.00285526	0.299373
3646.85	0.0204438	0.0251429	0.0112684	3219	-0.000962408	0.287565
3647.58	0.0210098	0.0219163	0.012939	3219.5	-0.00832724	0.27027
3648.31	0.0181915	0.00979298	0.00409373	3220	-0.0102776	0.253956
3649.05	0.00220191	0.0012916	-0.00564573	3220.5	-0.00711309	0.240772
3649.78	0.012238	0.00183963	-0.00237502	3221	-0.00566583	0.224137
3650.51	0.0164108	0.00828708	0.00400654	3221.5	-0.00251345	0.206673
3651.25	0.0155415	0.0174296	0.00213714	3222	0.00500819	0.192342
3651.98	0.0194596	0.0275176	1.83846e-05	3222.5	0.00636798	0.178826
3652.71	0.0181932	0.0258962	-0.00221676	3223	0.00244653	0.15852
3653.44	0.0129132	0.0140328	-0.00269244	3223.5	-0.000734259	0.138433
3654.18	0.0138563	0.00294358	0.000958601	3224	-0.00324072	0.122793
3654.91	0.0100466	-0.00359266	0.00112623	3224.5	-0.00359513	0.106093
3655.64	-0.000223098	-0.00517654	-0.0061976	3225	-0.00212861	0.090277
3656.38	0.00147078	0.0061264	0.000300113	3225.5	-0.0031851	0.0739805
3657.11	0.003314	0.00859773	-0.00329841	3226	0.00102396	0.0640753
3657.84	-0.00637331	0.00127264	-0.0106113	3226.5	0.000940352	0.0527172
3658.57	0.00329602	0.00676995	-0.00739188	3227	0.00414515	0.0404198
3659.31	-0.00491456	0.004042	-0.0122782	3227.5	0.00527869	0.0284139
3660.04	0.00240418	0.00431166	-0.0103361	3228	0.00372759	0.0187946
3660.77	-0.00676192	0.00376609	-0.0123991	3228.5	-0.00673034	0.00846586
3661.5	-0.000792915	-0.000387065	-0.016151	3229	-0.00901369	0.00422797
3662.24	-0.00653736	-0.00424895	-0.018001	3229.5	-0.00739221	-4.70526e-06
3662.97	-0.00926013	-0.00704121	-0.0212898	3230	-0.00499991	-0.0025007
3663.7	-0.00324687	-0.0118022	-0.0125802	3230.5	-0.00473554	-0.00825696
3664.44	-0.0103771	-0.0093216	-0.0117484	3231	-0.00694654	-0.0140977
3665.17	-0.0146314	-0.00860087	-0.00913393	3231.5	-0.00533473	-0.0218383
3665.9	-0.0256572	-0.014205	-0.0188959	3232	-6.66001e-05	-0.0256058
3666.63	-0.0123237	-0.00832062	-0.0171667	3232.5	0.00165798	-0.0319486
3667.37	6.76967e-05	0.0116687	0.00211883	3233	0.00258519	-0.0426779
3668.1	0.00683207	0.0180515	0.00620501	3233.5	-0.000774247	-0.0530713
3668.83	0.00662571	0.0109223	-0.00234295	3234	-0.00218851	-0.0660841
3669.57	0.00283311	0.0116387	0.00199504	3234.5	0.000187461	-0.0761922
3670.3	-0.00718135	0.00785704	-0.00563961	3235	-0.00206218	-0.0897912
3671.03	-0.00644771	0.00895591	-0.00486156	3235.5	-0.00442583	-0.105912
3671.76	0.00511376	0.013075	-0.00533536	3236	-0.00475805	-0.121569
3672.5	0.0141038	0.0217952	-0.000429054	3236.5	-0.00691302	-0.142982
3673.23	-0.00133726	0.010656	-0.00582238	3237	-0.00816627	-0.164771
3673.96	-0.0169344	0.00343728	-0.00790038	3237.5	-0.00911494	-0.188581
3674.69	-0.0083591	0.00253402	-0.00866393	3238	-0.00772517	-0.211863
3675.43	0.00522515	-0.000405106	-0.00357561	3238.5	-0.00391554	-0.235395
3676.16	0.00521028	0.00900886	0.00602491	3239	-0.000675302	-0.257509
3676.89	0.0120471	0.00939956	0.0085645	3239.5	-0.00607287	-0.280201
3677.63	-9.50648e-05	0.00815	0.00782571	3240	-0.00959765	-0.296095
3678.36	0.00260408	0.0125965	0.013923	3240.5	-0.0116429	-0.312625
3679.09	0.0168914	0.0201623	0.0147838	3241	-0.00687065	-0.326188
3679.82	0.0173538	0.025505	0.0151316	3241.5	-0.0038325	-0.337163
3680.56	0.00620893	0.0102033	-0.000584011	3242	-0.00030459	-0.347107
3681.29	-0.000418693	0.00145097	-0.00401322	3242.5	-0.00151146	-0.352901
3682.02	-0.00432332	0.00721182	0.00305468	3243	-0.00280882	-0.356868
3682.76	0.00873359	0.0128569	0.00467377	3243.5	-0.00317068	-0.357293
3683.49	0.0124023	0.00562735	0.00359763	3244	-0.0057588	-0.361849
3684.22	0.0147163	-0.000143797	0.0099669	3244.5	-0.00429191	-0.361874
3684.95	0.00572472	0.00331246	0.0179968	3245	-0.00367969	-0.362321
3685.69	-0.00302658	0.00393649	0.00897716	3245.5	-0.000770662	-0.359594
3686.42	0.000230436	0.00712049	0.00976257	3246	0.00327049	-0.35736
3687.15	0.00945982	0.00634747	0.0142887	3246.5	0.0012101	-0.355489
3687.88	-0.00881784	-0.00237151	0.00458568	3247	0.00120044	-0.352676
3688.62	-0.00290795	0.00957135	0.00722263	3247.5	-0.000515561	-0.345509
3689.35	-0.0005409	0.0166909	0.00711001	3248	-0.00488183	-0.347315
3690.08	0.00574057	0.0251171	0.0131515	3248.5	-0.00724564	-0.351225
3690.82	0.0126825	0.0253199	0.0163232	3249	-0.0108001	-0.358214
3691.55	-0.00200807	0.0137558	0.0103909	3249.5	-0.00845202	-0.368257
3692.28	0.00138418	0.00178942	-0.0037993	3250	-0.0114992	-0.380994
3693.01	-0.00118445	-0.0035117	-0.0133522	3250.5	-0.0144547	-0.396013
3693.75	-0.000692085	-0.00298739	-0.00723343	3251	-0.00735746	-0.408153
3694.48	-0.00246405	-0.00141858	-0.00238476	3251.5	-0.00267944	-0.424008
3695.21	-0.0141858	-0.00646617	-0.00175391	3252	-0.00601316	-0.443574
3695.95	-0.00452441	-0.00838074	-0.00280488	3252.5	-0.00720024	-0.460674
3696.68	-0.00721038	-0.0104076	-0.00746377	3253	-0.0114767	-0.478875
3697.41	-0.00252618	-0.00970485	-0.00710594	3253.5	-0.00876802	-0.496319
3698.14	0.00391048	-0.0121093	-0.0125445	3254	-0.00395734	-0.517968
3698.88	0.00455363	-0.00724326	-0.0045704	3254.5	-0.00319746	-0.539599
3699.61	0.00372881	0.000866368	0.00557043	3255	-0.00444369	-0.553606
3700.34	0.00591556	-0.000129713	0.00228813	3255.5	-0.00659225	-0.568689
3701.07	0.00372763	-0.0137001	-0.013568	3256	-0.0072667	-0.583759
3701.81	-0.00859084	-0.011463	-0.0157314	3256.5	-0.00608946	-0.59771
3702.54	-0.00857447	-0.0188814	-0.0167322	3257	-0.006206	-0.603565
3703.27	-0.0101162	-0.0173122	-0.01697	3257.5	-0.00662835	-0.609008
3704.01	0.0015711	-0.00835202	-0.00533912	3258	-0.00612244	-0.614176
3704.74	0.000137548	0.000794276	0.00766982	3258.5	-0.00549048	-0.618745
3705.47	-0.00604826	0.00557758	0.00928245	3259	-0.00556543	-0.617892
3706.2	-0.00403014	0.00676642	0.00539657	3259.5	-0.00863083	-0.61802
3706.94	0.00617663	0.0109818	0.000446958	3260	-0.0111082	-0.616
3707.67	0.0137557	0.00945824	0.00105653	3260.5	-0.00809135	-0.606848
3708.4	0.0115007	0.0040893	0.00182026	3261	-0.00477356	-0.596089
3709.14	0.00273858	0.000231438	-0.00273897	3261.5	-0.00651506	-0.592775
3709.87	0.00884234	-5.80545e-06	-0.00067127	3262	-0.00728488	-0.585852
3710.6	-0.0031017	-0.00609066	-0.00694055	3262.5	-0.00284223	-0.577795
3711.33	-0.0201911	-0.0120535	-0.0119942	3263	-0.00111198	-0.575199
3712.07	-0.0154527	-0.0125123	-0.00739629	3263.5	-0.00347053	-0.573055
3712.8	0.00212736	-0.00690396	0.00381956	3264	-0.00476633	-0.571101
3713.53	0.0147484	0.00194439	0.0103603	3264.5	-0.00787522	-0.572505
3714.26	0.0215823	0.0153438	0.00928235	3265	-0.00395855	-0.571991
3715	-0.000976273	0.00918119	0.0080779	3265.5	-0.00421452	-0.579676
3715.73	-0.000311857	-0.00487111	0.0048752	3266	-0.0116046	-0.592853
3716.46	-0.0121158	-0.00451402	0.00160305	3266.5	-0.0139403	-0.606353
3717.2	0.000990798	1.62644e-05	0.00329247	3267	-0.01625	-0.619188
3717.93	0.0162085	0.000118033	0.00979359	3267.5	-0.0119721	-0.632497
3718.66	0.0153835	-0.00159328	0.0127261	3268	-0.00916408	-0.646695
3719.39	0.0217759	0.00178071	0.00249974	3268.5	-0.0109382	-0.665915
3720.13	0.026401	0.00642089	0.00746788	3269	-0.0115399	-0.680375
3720.86	0.0287131	0.00225158	0.0101044	3269.5	-0.012314	-0.693723
3721.59	0.0142791	-0.000475999	0.00656077	3270	-0.00769531	-0.706311
3722.33	0.00994725	0.00215966	0.00563981	3270.5	-0.00583607	-0.724539
3723.06	0.0080556	0.00458397	0.00222999	3271	-0.00426032	-0.742544
3723.79	0.00991018	-0.00115308	0.00126515	3271.5	-0.00535717	-0.761187
3724.52	0.00854218	-0.00224082	0.0047104	3272	-0.00017456	-0.770683
3725.26	0.0119865	-0.00143909	0.00243901	3272.5	-0.00120809	-0.77723
3725.99	0.0133385	0.00728589	0.00968025	3273	7.51031e-05	-0.782153
3726.72	0.0100428	0.00854403	0.00283139	3273.5	-0.000845646	-0.789891
3727.45	0.00529939	0.00827793	-0.00532611	3274	-0.00324112	-0.793253
3728.19	0.00344193	-0.000647239	-0.00676849	3274.5	-0.00972057	-0.794072
3728.92	-0.00476434	-0.0178192	-0.0141306	3275	-0.0092957	-0.79066
3729.65	-0.00129645	-0.0188862	-0.00883482	3275.5	-0.00998064	-0.792018
3730.39	-0.0041894	-0.0165271	-0.00560113	3276	-0.00445368	-0.788097
3731.12	0.00575046	-0.00915922	0.00167381	3276.5	-0.00346728	-0.785824
3731.85	-0.000206168	-0.00236385	0.00740259	3277	-0.00777781	-0.788873
3732.58	-0.00370079	0.00908794	0.00980712	3277.5	-0.00997007	-0.788572
3733.32	0.00498081	0.00906676	0.0062452	3278	-0.0101948	-0.786184
3734.05	0.00624994	-0.00141098	-0.000831812	3278.5	-0.0108442	-0.784313
3734.78	0.00482776	-0.00643567	-0.00784504	3279	-0.0135679	-0.784453
3735.52	0.00419214	-0.00801856	-0.00136271	3279.5	-0.00984017	-0.781501
3736.25	-0.00445739	-0.00844665	-0.00278027	3280	-0.00736101	-0.775398
3736.98	0.00085888	-0.00347601	-0.0069567	3280.5	-0.0100961	-0.777415
3737.71	-0.00622082	-0.00928517	-0.00371802	3281	-0.012394	-0.784411
3738.45	-0.0163233	-0.0151686	-0.00955154	3281.5	-0.0116773	-0.791445
3739.18	-0.0214733	-0.00758347	-0.00709333	3282	-0.00812813	-0.800484
3739.91	-0.00841338	-0.00583282	-0.00243176	3282.5	-0.00898566	-0.80832
3740.64	-0.00705377	-0.00716148	0.00155073	3283	-0.00552459	-0.81743
3741.38	-0.0116193	-0.00842546	-0.0024352	3283.5	-0.00213109	-0.827848
3742.11	-0.00242292	-0.0130704	-0.008661	3284	-0.00048795	-0.837842
3742.84	-0.00561653	-0.0130096	-0.0106954	3284.5	0.00319988	-0.849285
3743.58	0.00441689	-0.00522447	-0.00444106	3285	0.00556378	-0.861463
3744.31	0.00826667	0.00976639	0.00243946	3285.5	0.00230444	-0.882013
3745.04	0.00110163	0.0178763	-0.0021143	3286	-0.000773349	-0.900492
3745.77	-0.0121482	0.003191	-0.00706949	3286.5	-0.0045876	-0.913818
3746.51	-0.0174975	-0.00202118	-0.00764435	3287	-0.00905508	-0.931798
3747.24	-0.0108913	0.00153757	-0.00427405	3287.5	-0.0102945	-0.945295
3747.97	-0.010079	0.00208664	0.00311975	3288	-0.0097618	-0.952774
3748.71	-0.00347532	0.00231708	0.00287492	3288.5	-0.00560958	-0.95979
3749.44	-0.000257211	0.0053057	0.00693071	3289	-0.0104257	-0.968746
3750.17	0.00319242	0.000585049	-0.00426009	3289.5	-0.0143064	-0.976181
3750.9	0.000399716	0.0019735	0.00062407	3290	-0.0139166	-0.981954
3751.64	-0.0134575	0.0010124	-0.00561809	3290.5	-0.00735545	-0.985915
3752.37	-0.00852075	0.00749187	-0.00663606	3291	-0.00385649	-0.993096
3753.1	-0.0121914	0.0100678	0.00702285	3291.5	-0.0056068	-0.997781
3753.83	-0.0112395	-0.00087295	0.00376763	3292	-0.0117807	-1.00238
3754.57	-0.00360537	-0.00799762	-0.00296801	3292.5	-0.0142433	-1.01026
3755.3	0.00403995	-0.00823731	-0.00336802	3293	-0.00929018	-1.01387
3756.03	0.00279282	-0.00829957	-0.00424373	3293.5	-0.00732267	-1.01544
3756.77	-0.00100474	0.00150524	-0.000900458	3294	-0.00473813	-1.01811
3757.5	0.00022162	0.00909482	0.00431501	3294.5	-0.00871413	-1.02143
3758.23	0.00433206	0.00612492	0.0103849	3295	-0.0184545	-1.02954
3758.96	0.00695626	0.00737571	0.0127117	3295.5	-0.0199202	-1.033
3759.7	0.00424695	0.00373907	0.0146557	3296	-0.0152367	-1.03548
3760.43	0.00965777	0.000513812	0.0193659	3296.5	-0.0120514	-1.03998
3761.16	-0.00228113	-0.00993584	0.0125419	3297	-0.00985777	-1.04381
3761.9	0.00680387	-0.00646861	0.0101308	3297.5	-0.00967384	-1.05309
3762.63	-0.00735294	-0.00737064	-0.000802694	3298	-0.00717862	-1.06319
3763.36	-0.00658651	-0.00273608	0.000995756	3298.5	-0.00948936	-1.07544
[truncated: 1,002 more rows]

## Sheet: Fig_2E
Fig. 2E EPR data
	EPR spectra of ‘’as isolated OprC-M147A plus 1 equivalent Cu(II)SO4
magnetic field (for columns B-J)	'’0 hr’’	'’1 hr’’	'’3 hrs’’	'’5 hrs’’	'’20 hrs’’	'’44 hrs’’	'’115 hrs’’	'’142 hrs’’	'’161 hrs’’
2300	0.00124522	0.0042186	0.000440283	-0.00261633	-0.000809061	0.00377371	0.00104239	0.00102	0.000482525
2300.5	0.00208002	0.00288203	0.00152345	-0.000492352	-0.00249417	0.00290908	0.00324628	-0.000525651	-5.71591e-05
2301	0.00248463	0.00259502	0.00179544	0.00144471	-0.00167611	0.00175983	0.00287779	-0.000511142	-0.000614938
2301.5	0.00429265	0.0010143	-0.000287818	0.00338788	-0.000830838	0.00164566	0.00487676	0.000971049	-0.00110436
2302	0.00281956	0.00203023	0.000291937	0.00128392	0.000168305	0.00468728	0.00553078	0.0013193	-0.00130829
2302.5	0.000626768	0.00376398	0.00144175	0.001849	0.00177067	0.00460945	0.00444778	-0.00106273	-0.000782395
2303	-7.01289e-05	0.00025335	0.00308925	0.00305048	0.00251964	0.00421563	0.00405849	-0.00190068	-0.000909922
2303.5	0.00158133	-0.00289834	0.00326813	0.00262953	0.00241823	0.00397146	0.00287614	-0.000848742	-4.62621e-05
2304	0.00531575	-0.00391177	0.000925895	0.0015512	0.00300448	0.00514839	0.00333746	0.000347954	-0.000159716
2304.5	0.00680649	-0.00217173	0.000278605	3.56547e-05	0.00199243	0.00499604	0.0032711	0.000625842	0.000583313
2305	0.00458588	-0.000485914	0.000457717	-0.000541921	0.0016771	0.00455425	0.00158836	0.001911	0.00214261
2305.5	0.00029851	-0.000666802	0.00166529	0.000647818	-0.000550173	0.00275662	0.001875	0.0046558	0.00143807
2306	0.000217218	0.00167055	0.000804102	0.000718766	-0.00090156	0.00123894	0.00445975	0.00701659	0.000938592
2306.5	0.0006346	0.00145662	0.000102832	0.00078978	0.00112054	0.00259717	0.00548542	0.00469085	0.000451181
2307	0.000416721	-0.000102289	0.00173887	0.0008307	0.000268669	0.00166588	0.00634229	0.00218014	0.000496559
2307.5	9.91694e-06	-0.000460853	0.0020601	0.000165992	0.000903645	0.000802221	0.00865284	0.000393225	0.00114308
2308	0.0027798	0.00140931	0.00224268	0.00136812	0.000317296	-0.000659702	0.00837291	-0.000659853	0.00202283
2308.5	0.00226456	0.00275781	0.00101998	-0.000656578	0.000114019	-0.0021481	0.00614788	-0.00110575	0.00108908
2309	0.00134727	0.00233912	0.00135651	-0.00321802	0.00259184	-0.000415565	0.00517448	-0.000124183	0.000639869
2309.5	0.0040892	0.000928299	0.00435606	-0.00435896	0.00381516	0.00197086	0.0068068	-6.3432e-05	0.00164628
2310	0.0053796	-0.000811177	0.00497925	-0.00423924	0.00266815	0.00382174	0.00666591	0.000542171	0.000692424
2310.5	0.00593018	-0.00128698	0.00080138	-0.000970982	0.00362923	0.00175218	0.00379281	-0.000418423	0.00154201
2311	0.00499305	0.000580551	-0.00160313	-0.00170158	0.00416515	0.00153559	0.00328415	0.000734042	0.00448053
2311.5	0.00277729	0.00188721	-0.000750522	-0.00263116	0.0045021	0.00204526	0.00414173	0.000404752	0.00451987
2312	-0.00104683	0.00237363	0.000813888	-0.00400098	0.00157906	0.000890288	0.00232438	0.000740944	0.00242204
2312.5	-0.00152136	0.00270933	-0.000580111	-0.00085008	-0.00120821	6.83281e-05	0.00195469	-0.000519217	0.000239755
2313	0.00118081	0.00258971	0.00014606	0.00351022	-0.00128121	-1.04748e-05	0.00378056	-0.000228553	-0.000580251
2313.5	0.00284963	0.00296775	0.00174387	0.00537351	-0.000437337	0.000986822	0.00471987	0.000383794	-0.00222256
2314	0.00300258	0.00522469	0.00316683	0.00443219	-0.000881141	0.00251738	0.00494754	0.000766942	-0.00332806
2314.5	0.00363409	0.00629348	0.00225566	0.00434741	0.00143758	0.00443161	0.00507275	0.000498681	-0.00302016
2315	0.00109307	0.00407814	0.000219672	0.00354193	0.00390414	0.00216724	0.0065672	-0.00213395	-0.00267005
2315.5	-0.000691937	0.00130796	0.00115732	0.00106577	0.00243517	-0.000478257	0.0066232	-0.00370503	-0.00114578
2316	0.00094503	0.000721267	0.00514702	0.00141244	0.000152001	-0.00317194	0.00553932	-0.00310877	0.000889153
2316.5	0.00233276	0.000707637	0.00843109	0.000450333	-0.000243219	-0.00487396	0.00282095	-0.00190734	0.00110277
2317	0.000950045	0.00212054	0.00888644	5.52536e-05	0.00192806	-0.00344915	0.00184579	0.000164647	0.000134202
2317.5	0.000468111	0.00269812	0.00903425	0.00140034	0.00246183	-0.00160689	0.000104697	0.00233314	-0.000860503
2318	-0.00178704	-0.00200184	0.0086785	-0.00191992	-0.00066247	-0.0021024	-0.00179917	0.000776133	-0.00209044
2318.5	-0.0030248	-0.00468721	0.00398915	-0.00447411	-0.00257436	-0.00214426	-0.00391407	-0.000666273	-0.00103843
2319	-0.000896892	-0.00520718	0.00191153	-0.00333993	-0.00254704	0.0015704	0.000331403	-0.0013668	-0.000686091
2319.5	0.000402748	-0.00519027	0.00232202	-0.000652559	-2.8618e-05	0.00123191	0.00012867	0.000311128	-0.000699662
2320	-0.00136561	-0.00444651	0.00546185	-0.000263153	0.00096087	0.00116854	0.000535202	0.000531424	-9.03299e-05
2320.5	0.00155062	-0.00277683	0.00373128	0.000325359	0.000626496	-0.000798332	0.000353735	-6.45521e-05	0.00093719
2321	0.00110129	0.00198107	0.00202792	-0.000542689	0.00113359	-0.00096049	0.000627728	0.00083329	0.00291167
2321.5	0.00119889	0.00311105	-0.00196435	-0.00314776	-0.000575849	0.000730316	0.00234334	0.00358081	0.00119482
2322	0.00115582	-0.000602263	-0.00205713	-0.00267065	-0.0008286	0.00259007	0.00189069	0.00477018	-3.303e-06
2322.5	0.00342893	-0.00346808	0.00255779	-0.00224172	-0.000303213	0.00165125	0.00261728	0.00404151	-0.000606316
2323	0.00145186	-0.0034055	0.00341513	-0.000805453	-0.00294433	0.000799353	0.00127814	0.00177077	-5.93104e-05
2323.5	0.000170487	-0.00339112	0.00301194	0.00124308	-0.00418908	0.00327212	0.00155252	0.00114262	0.000270056
2324	-9.75165e-05	-0.00104547	0.00310643	0.00254677	-0.00468283	0.00302834	0.0025206	0.000612994	0.000852749
2324.5	0.00181797	-0.00142603	0.00190722	0.0013987	-0.00385862	0.00156142	0.00138375	6.92912e-05	0.00156612
2325	0.00346009	-0.0027173	8.38146e-05	-0.000183579	-0.00348067	0.000828006	0.000669184	0.00210911	0.00309577
2325.5	0.00546416	-0.00468403	-0.000656849	-0.00139184	-0.00235174	0.000878765	-0.000355931	0.00250432	0.00375487
2326	0.00442436	-0.00520917	-0.00189203	5.98813e-05	-0.00149717	0.00183191	3.34327e-05	0.00241299	0.00167161
2326.5	0.000859417	-0.00310146	-0.00373632	-0.000258598	-0.00278676	0.00395043	-0.00099756	0.000765506	-0.000602654
2327	0.00138393	-0.00200699	-0.00331569	-0.000869545	-0.000789081	0.00270339	0.000930007	-0.00292204	-0.00086754
2327.5	0.00196078	-0.00252892	-0.00284673	-0.000629979	0.000132029	0.002904	-0.00172332	-0.00213618	-0.000820796
2328	0.000454796	-0.00279747	-0.00314672	-0.000245592	0.000115295	0.00299128	-0.00367088	-0.000855728	-0.00119224
2328.5	-3.78268e-05	-0.00394957	-0.00182415	-0.00208076	-0.00352936	0.00208704	-0.00189388	0.00101984	-0.00154358
2329	0.00236879	-0.00541526	-0.00399981	-0.00379523	-0.00608827	0.00171847	-0.000906927	0.000892923	-0.00160942
2329.5	0.003159	-0.00626265	-0.00405832	-0.00355541	-0.00533277	0.000589993	-0.00062861	0.000180947	-0.000283986
2330	0.00415837	-0.00373532	-0.00340504	-0.00412979	-0.00354882	-0.0013756	0.000587692	-0.000133269	0.000800331
2330.5	0.00369816	-0.00125618	0.00113567	-0.00307861	-0.00230764	-0.00237608	-0.000626651	0.000595976	0.00148858
2331	0.00223276	0.000849066	0.00319144	-0.00197307	-0.00307793	-0.0027275	-0.00100555	0.00192034	0.00202603
2331.5	0.00196166	0.00125347	0.00295227	-0.000309554	-0.00277454	-0.00157578	-0.00147182	0.00384584	0.00121242
2332	0.00165846	0.000421465	0.00190495	-0.000585122	-0.00217252	0.000188811	-0.00238134	0.00261081	-0.000210387
2332.5	0.000663702	0.000265056	0.00195544	-0.000767138	-0.00168804	-0.000509823	-0.00326063	0.000121206	0.000375321
2333	0.00131361	-0.00109459	0.000884137	0.00065832	-0.000648604	-0.00119874	-0.00026154	0.000323694	0.000544851
2333.5	0.000616533	-0.00135341	0.00110366	0.00208082	-0.00017305	-0.00110349	0.000774349	-0.00018346	-0.000477212
2334	-0.000550947	0.00105378	0.00158563	0.00519826	0.000754935	0.00107151	0.00109859	-0.000917803	-0.000534224
2334.5	-0.00122378	0.00260756	0.00233306	0.00560156	-0.00116995	0.000201849	-0.00096258	-0.00308163	-0.000120775
2335	-0.000251938	0.00572961	0.00410894	0.00465384	-0.00275096	0.000680907	-0.00248988	-0.00132694	-0.00120516
2335.5	0.00111	0.00510612	0.00207898	0.00409523	-0.00259181	0.000663031	-0.00452375	0.000632812	-0.000610768
2336	0.00317569	0.00106581	0.0021149	0.0026621	-0.00116898	-0.000662423	-0.00378303	0.000588078	0.000307323
2336.5	0.00375365	0.00388345	-2.95163e-05	0.00252883	0.000700257	0.000569573	-0.00122372	0.00128322	0.000929866
2337	0.00257447	0.0042071	-0.00147722	-0.000315564	-0.000307504	0.000146574	-0.000271741	-0.000265173	0.00218371
2337.5	0.000374013	0.0015874	0.000486008	-0.0013263	-0.00161376	-0.00125106	-0.00107186	-0.00225387	0.00180904
2338	-0.000595946	0.000472645	0.00156568	0.00140561	-0.00168047	-0.0048586	-0.00176936	-0.00258187	0.00206567
2338.5	0.000139079	0.00243706	0.000661036	0.00283779	-0.000878567	-0.00412334	-0.00139016	-0.000231856	0.00433282
2339	0.00157383	0.00439249	-0.000107824	0.00261436	-0.00126482	-0.00292238	-0.000866118	-0.00037087	0.00337107
2339.5	0.00206771	0.00404091	0.00080921	0.000454855	-0.00183195	-0.00184198	-0.000302799	-0.00106278	0.00170564
2340	0.00103366	0.00400302	7.66833e-05	0.00154341	-0.00354804	0.000435143	0.000133933	-0.00153554	-0.00170291
2340.5	0.000996886	0.00104291	0.00190463	0.00165492	-0.00480868	0.00230942	-0.000626526	0.00149766	-0.00100526
2341	0.000952132	-0.00126876	0.00455595	-0.0004863	-0.00369583	0.00315117	0.00238583	0.0011773	0.00125457
2341.5	0.00153874	-0.000974723	0.00341048	-0.00265762	-0.00355701	0.000912051	0.00601651	-0.000198575	0.00291325
2342	0.00156247	0.000863452	0.00147192	-0.00230466	-0.00151216	4.81969e-05	0.00469534	0.000142532	0.00199846
2342.5	0.00199238	0.00310882	0.000118504	-0.00443062	0.000626244	0.000115682	0.000997806	0.0014326	9.65051e-05
2343	0.00329492	0.00147896	-0.000755336	-0.00199665	0.000333993	-1.21893e-05	0.000871037	0.00138568	-0.000498609
2343.5	0.0052047	0.000404071	0.000186397	0.00112799	2.97418e-05	-0.000282341	0.000825769	0.00182128	-5.62946e-05
2344	0.00452096	0.000592852	0.00194548	0.00116453	-0.00170091	0.00082277	0.000792639	0.0031194	0.000413019
2344.5	0.004738	0.000392658	0.0027818	0.00239538	-0.000608727	0.000364564	0.00217399	0.00429889	-0.000848727
2345	0.00127584	0.00179994	0.000270678	0.00413898	-0.000997229	0.000828047	0.00285876	0.00291095	-0.00364048
2345.5	-0.00231895	0.0015124	-0.0015769	0.00466427	-0.000749338	0.000724627	0.00335965	0.00130989	-0.002948
2346	-0.00701947	0.00188539	-0.00286348	0.00221605	-0.00176198	-0.00134502	3.96166e-05	-8.40829e-05	-7.61126e-05
2346.5	-0.00847494	0.00419456	-0.000537072	0.000708816	-0.00116715	-0.00192601	0.00209378	0.000333424	0.000161991
2347	-0.0119007	0.00372023	0.00176528	-0.00171817	-0.00197459	-0.00130786	0.00474515	-0.000859498	-0.000671514
2347.5	-0.0116069	0.00126157	0.000500027	-0.00127708	-0.000927261	-0.00168606	0.00598822	-0.000677761	-0.000131833
2348	-0.00581222	-0.00102512	0.000278308	-0.00184321	0.000858996	-0.000568362	0.00275594	0.00197089	0.000940637
2348.5	-0.00240602	-0.00349874	-0.000567607	-0.00253594	0.00120377	0.000407052	0.00355282	0.00462959	0.00133958
2349	6.33465e-05	-0.00282081	0.000800133	-0.00174785	-0.00102083	-0.000745406	0.00393963	0.00562759	-0.0013818
2349.5	0.000152312	-0.00184425	0.000988773	0.000418503	-0.00119465	-0.000792816	0.0045346	0.00479201	-0.00190368
2350	0.00114607	-0.00166983	0.000523058	0.00125798	-0.000671749	-0.00181245	0.00289194	0.00404086	-0.00179827
2350.5	0.000941622	-0.00191455	-0.00110668	-3.46491e-05	-0.000462431	8.24329e-05	0.00282359	0.00279915	-0.000659451
2351	0.0015334	-0.00242158	-0.00107766	-0.000280737	-0.000994932	-0.000242236	0.0023512	0.00177256	0.000894431
2351.5	0.00104759	-0.00300394	-0.00092493	0.00105652	-0.00139468	0.00221009	0.00314249	0.00160045	0.00196177
2352	-0.00151703	-0.00150837	-0.00109783	0.00124181	8.44765e-05	0.00189762	0.00183789	0.000119482	0.000164109
2352.5	-0.00498231	-0.00151762	-0.000854484	-0.000677853	0.00115958	0.00353219	0.000973674	0.000797818	0.00238951
2353	-0.00541968	-0.0026517	-0.00166961	-0.00167764	0.00351343	0.00373615	0.000797125	0.00149023	0.00209974
2353.5	-0.00548706	-0.00427427	-0.00304258	-0.00427272	0.00560799	0.00437203	0.000605571	0.000901935	0.00132946
2354	-0.00510402	-0.00108058	-0.00269648	-0.00573079	0.00452398	0.00242163	-0.000973169	-2.21157e-05	0.00123471
2354.5	-0.00247718	0.000780193	1.10393e-05	-0.00427857	0.00342796	-0.000826686	-0.00150234	-0.000840207	-0.0001146
2355	-0.00184874	-0.00125838	0.000634726	-0.00157776	0.00466623	-0.00139452	-0.0014494	-0.000630921	-0.000818534
2355.5	0.000528915	-0.00262136	0.00189783	-0.000855235	0.00563012	-0.000661875	0.00164956	0.00175174	-0.000770533
2356	0.000940338	-0.00235576	-0.000629837	-0.00193911	0.00427795	-0.000981076	0.00311706	0.00285772	-0.000539574
2356.5	0.00239327	0.000624102	-0.00182144	0.000571896	0.00274792	-0.000767022	0.00152361	0.00473373	-0.00102838
2357	0.00323104	0.00314563	-0.00259981	0.00193998	0.00243934	-0.00177852	0.00100083	0.00593822	-0.000582297
2357.5	0.00418549	0.00309173	-0.000905175	0.00178515	0.00345173	-0.00112283	0.0011989	0.00411085	-0.000771538
2358	0.00364014	0.00283282	-0.00177388	-0.000142905	0.000881436	0.0010746	0.00215099	0.00394819	-0.000532429
2358.5	0.00526219	0.00406678	0.000692939	-0.00232422	0.00133905	0.00361227	0.00253921	0.00257921	0.000454593
2359	0.00755582	0.00285801	6.56344e-05	-0.0029041	0.000415498	0.00325002	0.00257163	-0.000756052	0.000862586
2359.5	0.00571185	0.000693303	-0.000814926	-0.00206951	0.00115974	-0.00126911	0.00084894	-0.0011841	0.0019441
2360	0.00214693	-0.00356129	-0.00234984	-0.00281815	0.00110485	-0.000685482	-0.00191412	-0.000285207	0.00166048
2360.5	0.00108316	-0.00650697	-0.00386358	-0.00182059	-5.37444e-05	-0.000350286	-0.000632945	0.000127142	0.000258998
2361	0.000843767	-0.00387038	-0.00348635	-0.00174279	6.03806e-05	-4.88042e-05	0.00216524	0.000127333	0.000353349
2361.5	0.0028723	-0.00120658	-0.00199019	-0.00132113	0.00229466	-0.000531362	0.00207438	0.000593966	0.00137692
2362	0.000337004	-0.00115742	-0.00183298	0.000668802	0.00148608	-0.00160978	0.000662685	0.00109277	0.00112582
2362.5	-0.00254404	-0.00169326	-0.00172394	0.000927731	-3.11458e-05	-0.000427494	-0.000299589	0.00231737	0.000496743
2363	-0.00527625	0.00246654	-0.0039762	0.00189844	-0.000378188	0.00139661	0.00180828	0.00264728	0.00113228
2363.5	-0.00270464	0.00146337	-0.0039756	0.00591214	-0.000556285	-0.000986846	0.00315322	0.00133862	0.00136773
2364	-0.00129908	-0.000459553	-0.0032632	0.00659346	0.000879124	-0.00102758	0.00407	0.000826133	8.12107e-05
2364.5	-0.000275458	0.000383054	-0.00329563	0.00496173	-1.35907e-05	0.00160012	0.00318039	0.000375968	-0.000817277
2365	-0.000868238	0.00469085	-0.00273992	0.00402671	0.000487048	0.00141717	0.00291814	-0.000229348	-0.000949243
2365.5	-0.000717065	0.0055577	-0.00160209	0.00341443	-0.0010087	0.000570813	0.000753008	-0.000734138	0.000883072
2366	-0.00213806	0.00491973	-0.00203541	0.00148432	-0.00204297	-0.000248943	-0.000106222	-0.00119068	0.00104665
2366.5	-0.00373995	0.00318408	-0.000809989	0.000582646	0.000843337	0.000349988	-0.00163187	-0.000756552	0.00247887
2367	-0.00392235	0.00190688	0.000741209	0.0024073	0.00350654	0.0029587	7.54801e-05	0.00159762	0.00302043
2367.5	-0.00350153	-0.000320234	0.00158075	0.00372235	0.00673978	0.00177965	-0.000771469	0.00450067	0.0038495
2368	-0.000277994	-0.00073782	0.00157896	0.0039578	0.00552179	-0.00120157	-0.00147057	0.00329018	0.00557525
2368.5	0.000263568	-0.000594412	0.00148073	0.00510106	0.00234662	-0.00247458	-0.00112614	0.00137803	0.00650484
2369	-0.00181653	0.000520135	0.000278791	0.00591567	-3.53347e-05	-0.00282591	-0.000241817	0.000625943	0.00476245
2369.5	-0.00200266	0.00125475	-0.00180067	0.00248411	-0.00148536	-0.000817632	0.000603377	0.00175772	0.00251541
2370	-0.00230937	-0.00109874	-0.00305374	0.000433834	-0.00158123	0.00154296	1.06686e-06	0.0048216	0.00236938
2370.5	-0.00156652	-0.00158841	-0.00225601	0.000452446	-0.000181212	0.00164056	-0.000914813	0.00617052	0.00197001
2371	-0.00126191	0.000400939	-0.00365671	-0.00148009	0.00025683	-0.000833628	-0.00120937	0.00605376	0.00181995
2371.5	-0.00304819	0.000463265	-0.00383596	-0.0025199	0.00213949	-0.00102541	-0.00253525	0.00409938	0.00142058
2372	-0.00671625	-0.000364008	-0.00607793	-0.000890688	0.00388048	0.00179383	-0.00215413	0.00253504	-0.00032382
2372.5	-0.00747704	-0.000135699	-0.00636259	-0.0002717	0.000720872	0.00189168	-0.0010793	0.000375595	0.000135308
2373	-0.00890527	0.000825501	-0.00378521	-0.00191148	-0.00250502	0.00124651	-0.00104184	-0.000432783	0.00112119
2373.5	-0.00942469	0.000595525	-0.000263813	-0.0013557	-0.00267284	-0.00107778	0.00061216	-0.000491238	0.000705743
2374	-0.00718159	-0.000355167	0.000537412	-0.00306171	-0.00216206	-0.00184829	0.00197671	0.00111703	0.000284263
2374.5	-0.00603216	0.000425258	0.000732532	-0.00347087	-0.00209755	-0.00348003	0.00233407	0.00150692	-0.000754448
2375	-0.00452077	0.00084083	-0.00164776	-0.00280032	-0.00213853	-0.0028149	0.000242679	0.00127355	0.000390975
2375.5	-0.00457352	-0.00170504	-0.00334038	-0.00466599	-0.000179985	-0.00256709	-0.000358843	0.00115478	-0.000757608
2376	-0.00230606	-0.00369595	-0.00106718	-0.004125	0.000490879	0.00103675	-0.000782362	0.00114659	-0.000724003
2376.5	0.000753594	-0.00383511	-0.00211128	-0.00254653	-0.000659729	0.000232784	-0.0017577	0.000812698	-0.000467231
2377	0.00369268	-0.00350677	-0.00187661	-0.00296444	-0.00237423	-0.00339389	-0.0015357	0.000454676	-0.000365269
2377.5	0.0028641	-0.00141715	-0.00283613	-0.0033431	-0.00368757	-0.00431355	-0.00201027	0.000251464	-0.000132623
2378	0.000756887	0.0014717	-0.00464603	-0.00185191	-0.000679229	-0.00478439	-0.000741651	-0.00105351	-0.000945448
2378.5	0.000342591	0.000627073	-0.00198949	-0.00313518	0.00106857	-0.00383654	0.00145289	-0.000156928	-0.000231784
2379	-0.00246819	-0.0017646	-0.00140473	-0.000678825	0.00316928	-0.0039719	0.00255578	0.000731615	0.00242404
2379.5	-0.00471195	-0.00151137	-0.00195081	0.000263667	0.0060632	-0.00333034	0.00153865	0.000484213	0.00188314
2380	-0.00510597	-0.000938406	-0.00276524	-0.000551986	0.00782927	-0.00156925	-0.000859639	-0.00190641	0.000970292
2380.5	-0.00304307	-0.00274786	-0.00477083	-0.00279103	0.00630519	-0.000372656	-0.00119506	-0.00409999	0.00162565
2381	-0.00211003	-0.00342935	-0.00478593	-0.00414338	0.00416595	0.00151883	-0.000221562	-0.00239518	0.00290829
2381.5	-0.00087938	-0.00402936	-0.00405607	-0.00375254	0.000609345	0.00179875	0.00171706	-0.000587826	0.00158128
2382	-5.88177e-05	-0.00462932	-0.0045204	-0.00248707	0.000946179	0.00121742	0.0034929	0.00202776	-0.00172329
2382.5	-0.000150975	-0.00347403	-0.00597383	-0.00399004	-0.000297197	-1.04258e-05	0.00558848	0.00265694	-0.00334705
2383	0.000175112	-0.0011938	-0.00574138	-0.0029235	-0.000880057	-0.00297772	0.00365505	0.00122333	-0.0022164
2383.5	0.00130144	0.00184948	-0.0047338	-0.0027556	-0.000353049	-0.00387733	0.000690285	0.000790961	-0.00154616
2384	0.0011411	0.00276066	-0.00413931	-0.00245797	-0.00148768	-0.00466107	0.000877088	0.00102608	-0.00173844
2384.5	0.000421884	0.00140704	-0.00442537	-0.000145735	-0.00125007	-0.0019561	-0.0012401	0.000718367	-0.0018905
2385	-0.0007798	-0.000356674	-0.00190065	-0.00037575	-0.00106969	-8.10039e-05	-0.0026485	0.000700164	-0.00289905
2385.5	-0.00105257	-0.00310649	0.000153671	-0.00107315	-0.00210462	0.000288672	-0.00190658	-0.000803706	-0.00137635
2386	-0.0022099	-0.00270174	-0.0019688	-0.00200573	-0.0042493	-0.00249007	-0.000190498	-0.000974601	8.60396e-05
2386.5	-0.0016301	-0.00158823	-0.00372026	-0.00227177	-0.00245229	-0.00287784	0.000536482	-0.00155363	-0.000373634
2387	0.000702943	-0.00183779	-0.00323395	-0.000453835	-0.00173487	-0.00234874	0.000910685	-0.00191351	-0.0024759
2387.5	0.00137133	-0.00152033	-0.00310343	-0.00215828	-0.00154817	-0.00272191	-0.00098291	-0.00224123	-0.00409967
2388	0.00222071	-0.00293991	-0.00226715	-0.00266541	0.00136486	-0.00378262	-0.00193853	-0.00187531	-0.00377323
2388.5	0.0029254	-0.000631921	-0.00417818	-0.00149871	0.00159691	-0.00476365	-0.00202251	-0.000747412	-0.00266872
2389	0.00168798	0.00231245	-0.00434602	-0.000648622	-0.000291069	-0.00561434	-0.00233261	0.0010154	-0.00199647
2389.5	-0.0011377	0.00405057	-0.00389858	0.00154657	-0.000230795	-0.00646255	-0.00335437	0.00154778	-0.00255868
2390	-7.09574e-05	0.00094539	-0.00150288	0.00256867	0.00134346	-0.00562428	-0.00184883	0.00159763	-0.00214176
2390.5	0.00283748	-0.00190339	0.00133923	0.00216437	0.00133751	-0.00462671	-0.000204488	0.00223857	-0.00150168
2391	0.00494579	-0.00245409	0.00129228	0.00147664	0.00213683	-0.00413815	-0.00264345	0.00240302	-0.00118328
2391.5	0.00491898	-0.00121637	-0.00124262	-0.000387191	0.00221543	-0.00233706	-0.00256718	0.0029555	-0.000798536
2392	0.0063961	-0.00218012	-0.00285764	-0.00162971	0.00150999	-0.000914688	-0.00312717	0.000506275	-0.000512306
2392.5	0.00309225	-0.00226622	-0.00597446	-0.00235949	0.00065382	-0.00101945	-0.00167255	0.000147989	-0.00134393
2393	-0.00149023	-0.000476451	-0.00686556	-0.00144863	-0.000277685	-0.000689878	-0.00135481	0.00085729	-0.000239414
2393.5	-0.00284779	0.0022543	-0.00452368	-0.000984049	3.21216e-06	-0.000239615	-0.00254791	-0.000819898	8.50164e-05
2394	-0.00416507	0.00206884	-0.00250141	0.000204377	-0.00151022	0.000755961	-0.00207321	-0.00161045	0.00200178
2394.5	-0.00230166	0.00289976	-3.273e-05	0.00167936	-0.00342168	-0.001228	-0.00426138	-0.00218788	0.00270017
2395	-0.00195412	0.00184888	-0.000941665	0.000376862	-0.00334267	-0.00299958	-0.00470334	-0.00087341	0.00123523
2395.5	-0.00417598	-0.00010969	-6.21751e-05	0.00170418	-0.00456641	-0.00203519	-0.00413795	0.000107312	-0.00064387
2396	-0.00423848	-0.000276832	0.00369142	0.00311902	-0.00509948	0.00105479	-0.00124432	0.000332077	0.000613855
2396.5	-0.00156259	-0.000528361	0.00436898	0.00203081	-0.000400109	0.00186972	-0.000567216	0.000995137	-0.000185183
2397	-0.00106605	-0.000466194	0.00238066	0.00140407	0.00195304	0.00213704	0.000830728	0.000337283	-0.000929938
2397.5	-0.000593589	0.000383147	-0.00225847	0.00112722	0.00186347	0.000201699	-0.00107354	-0.00217829	0.0012466
2398	0.00356221	-0.00100517	-0.00391191	-0.00028049	2.47938e-05	-0.000334261	-0.00244093	-0.00225712	0.00231533
2398.5	0.0060252	-0.000315555	-0.00280886	-0.00237876	-0.00220286	0.00101651	-0.00187815	-0.00256313	0.00180983
2399	0.00529956	-0.00217422	-0.00333427	-0.00280623	-0.00291652	0.00170628	-0.000603579	-0.00319485	0.00288862
2399.5	0.00459006	-0.00282049	-0.00195364	-0.00400267	-0.0025927	0.00202698	-0.00136157	-0.00280723	0.00227053
2400	0.0032091	-0.00160295	6.64083e-05	-0.00523826	-0.000809188	0.0016505	-0.00246933	-0.00297853	0.00213697
2400.5	0.00290985	0.000260019	-2.7547e-05	-0.00422101	0.00201483	0.000453774	-0.00176454	-0.00320212	0.00141634
2401	-0.00160741	0.00179432	-0.00247978	-0.00234721	-0.0015636	-9.14789e-05	0.00024013	-0.00287079	-0.000619169
2401.5	-0.00129937	0.00304219	-0.00486862	-0.000325588	-0.0034471	-0.00116986	-0.0020677	-0.00281692	-0.00285774
2402	-0.00198849	0.000683224	-0.00559268	0.00196148	-0.00369297	-0.00283928	-0.00350994	-0.000853054	-0.00169451
2402.5	-0.00383964	-0.00226376	-0.00374722	0.000943305	-0.00234947	6.32867e-05	-0.0036523	-0.000109573	-0.000121134
2403	-0.00743989	-0.00311472	-0.00245661	-0.00175762	0.00129513	0.00152075	-0.00248274	0.0008525	-0.000142024
2403.5	-0.00483963	-0.00380278	-0.00146148	-0.00189809	0.000422147	0.00196015	-0.00110199	0.00106666	0.00121429
2404	-0.00116168	-0.00393889	-0.000134546	-0.000542678	-0.000791562	0.00154553	-0.000408782	-0.000442199	0.00152313
2404.5	-0.00189879	-0.00348084	0.00181973	0.000818822	0.00145389	0.000913839	0.00211809	-0.000330576	0.00293172
2405	-0.00199247	-0.00117406	0.00109606	0.00034075	0.00194421	-0.00048501	0.00317032	0.00118238	0.00425788
2405.5	-0.0016679	0.0007558	-0.00093941	-0.000345356	0.000269262	-0.0026872	0.00268155	0.000875814	0.00372431
2406	-0.00193438	0.000954656	-0.00215151	-0.00162552	-0.00125484	-0.00207622	-1.47066e-05	0.000989447	0.00381802
2406.5	-0.000105837	0.000417714	-0.0029534	-0.00150931	-0.00329157	-0.00135901	0.000802493	0.00115334	0.00341111
2407	-0.000348078	-5.88588e-05	-0.0024132	-0.000228962	-0.00607013	-0.00219066	0.00304321	0.00178971	0.00338218
2407.5	4.10387e-05	-0.000680135	-0.000549006	0.000789071	-0.00697884	-0.000252551	0.00185505	0.000785495	0.00377143
2408	0.00106553	-0.00213975	0.000455752	-0.000490868	-0.00577042	0.000136711	0.00136662	-0.000815847	0.00454671
2408.5	0.00363014	-0.00128318	0.000160772	-0.00294088	-0.00453178	0.000617711	-0.000674874	-0.00259613	0.00533003
2409	0.000862904	-0.00125892	-0.000233664	-0.0051375	-0.00360069	-0.000170272	-0.000852545	-0.00235985	0.00425563
2409.5	0.00011026	0.000152658	0.000101782	-0.0044148	-0.0063488	-0.00270011	0.00121963	0.00100806	0.00528423
2410	-0.00045334	8.35379e-05	-0.00137218	-0.00201526	-0.00697073	-0.00318157	0.00286966	0.00309125	0.00551264
2410.5	0.00147214	-0.000103144	0.000217963	1.33887e-05	-0.00473967	-0.00114902	0.00303297	0.00469794	0.00460109
2411	0.00394856	-2.57235e-07	0.000535507	-8.10181e-05	-0.00373598	0.000384179	0.000316283	0.00362059	0.00154632
2411.5	0.00149523	0.00128185	0.00234593	-0.000600596	-0.00192701	8.86648e-05	0.000407355	0.00166866	-0.000103088
2412	-0.00141243	0.000751533	0.00190664	-0.00183486	-0.00108907	0.0010912	-0.000279577	0.00297579	-0.00265925
2412.5	-0.00347159	0.00254945	-0.000619511	-0.00126261	0.000729055	0.0041011	0.002366	0.00295195	-0.00243887
2413	-0.00592073	0.00441075	-0.00237054	-0.00292802	0.00156711	0.00403014	0.00301519	0.0030407	-0.00130371
2413.5	-0.00621053	0.00372075	-0.00355454	-0.00565795	-2.2488e-05	0.00288803	0.00249131	0.00159341	-0.000441984
2414	-0.00788351	0.00230099	-0.00244949	-0.00503126	-0.00155171	-0.00177164	-0.00135288	0.00158163	0.000791692
2414.5	-0.00929104	-0.000970412	-0.00104281	-0.00457038	-0.00326182	-0.00579431	-0.00397862	0.00287469	0.000435045
2415	-0.00674182	-0.00166025	0.00128677	-0.002113	-0.00321971	-0.00343311	-0.00310599	0.00256133	0.000347808
2415.5	-0.00396334	-0.00244956	0.00168632	0.00271786	-0.00275232	-0.00126969	-0.003132	0.00110801	-0.000175712
2416	-0.00419255	-0.00126649	0.00138023	0.00364032	1.31612e-05	-0.000575506	1.76839e-05	2.51315e-06	0.0017717
2416.5	-0.00211765	0.000806289	0.00170149	0.00274733	0.00159952	0.000509585	0.000187837	-0.000600356	0.00425592
2417	-0.00257193	0.00132599	0.00141362	0.00180312	0.00145187	-0.00150067	-0.00203346	-0.000304522	0.00362584
2417.5	-0.00192842	0.000503723	0.00178929	0.00176371	0.000722224	-0.00174482	-0.0015254	-0.000720413	0.00156829
2418	-0.00280078	0.000136891	0.0014744	0.003377	0.00033945	-0.000917703	-0.000100484	-0.00225818	0.000335058
2418.5	-0.00150173	-0.000827014	0.00115054	0.00309944	0.00245983	-0.000507916	4.581e-05	-0.00290126	-0.000908229
2419	-0.00210055	-0.000792642	0.00102276	0.00381414	0.00336793	-0.00120547	-0.000254165	-0.000275226	-0.00129101
2419.5	-0.00058828	-0.00132518	-4.588e-05	0.00257466	0.00402275	-0.00160379	0.00036574	0.000302081	-0.00110884
2420	0.000843626	-0.0023221	-0.000113217	0.00318089	0.00350147	-0.00140373	0.000177482	0.000226615	-0.00226366
2420.5	-0.000414493	-0.00123507	0.000151245	0.00247833	0.00598699	-0.00114812	0.000824662	-0.000407777	-0.0025982
2421	-0.000598941	-0.000138929	0.00126924	0.000747435	0.00587296	0.00117516	0.000730025	-5.70127e-05	-0.00146303
2421.5	-0.000505884	-0.00106633	0.000626074	0.000982888	0.00391935	0.00219087	4.13463e-05	-0.000625057	-0.00233236
2422	0.00122379	-0.0021897	0.000984213	0.00132395	0.00316307	0.000921868	0.000625394	-0.00160124	-0.00183454
2422.5	0.000158893	-0.00286669	0.0010529	0.000947303	0.00250636	-0.00120597	0.000470641	-0.000568906	-0.00127841
2423	-0.00332662	-0.00191208	-0.000190217	0.000721503	0.00218145	-0.00310937	0.000780384	-0.000477499	0.00166622
2423.5	-0.00330975	0.000791729	-0.000625041	0.00093606	0.00185659	-0.00147098	0.000713221	-0.000359955	0.00143551
2424	-0.00618798	0.000892972	-0.0018801	0.00156986	0.00173385	0.00102395	-5.35379e-05	0.000330587	-0.00131438
2424.5	-0.00472746	0.00110887	-0.00377142	-0.000917613	0.00248875	-0.00167545	-0.000669442	-0.00115627	-0.00255839
2425	-0.00229378	0.000582932	-0.00286403	0.000319455	0.00282452	-0.00133006	-0.000724344	-0.00345336	-0.00236086
2425.5	0.00124975	0.00106432	-0.00170929	0.000748346	0.00322668	-0.00238393	-0.00111996	-0.00344237	-0.00202057
2426	0.00240082	-0.00245317	-0.000605752	0.000221288	0.0018888	-0.000477457	-0.00207042	-0.00164604	-9.60024e-05
2426.5	0.00281608	-0.00112424	-0.00070545	-0.000456506	0.00154618	0.00170412	-0.00186577	-0.00254381	-0.000214121
2427	0.00297003	-0.000304929	-0.00164951	-0.000687912	0.00315483	0.00284349	-0.00564188	-0.00242225	0.000417112
2427.5	0.0029833	-0.000535058	-0.00123338	-0.00118767	0.00337325	0.000286779	-0.0061066	-0.000366561	0.00123733
2428	0.000813191	-0.00280079	0.0013602	-0.00124405	0.00352237	0.000415377	-0.00313327	0.00240286	0.00224855
2428.5	-0.000315415	-0.00238242	0.00136932	-0.00231067	0.00156352	0.000787708	-0.00218044	0.000722998	0.00117888
2429	-0.000197445	-0.00157798	4.5521e-05	-0.00343755	-4.24405e-05	0.000817502	-0.00337176	-0.000432119	-0.000397437
2429.5	-0.00128976	0.000173466	0.000476972	-0.0038436	-0.000375681	0.00208503	-0.00269324	-0.00112683	-0.0023256
2430	-0.00160998	0.000459294	0.00206051	-0.000868914	-0.000889814	0.00120538	-0.00196037	-0.000581041	-0.000849948
2430.5	-0.0021513	0.000217412	0.00267303	0.00173489	-0.00161801	0.0011702	0.00109171	-0.000547939	-0.000385661
2431	-0.00070216	0.00062699	0.00200693	0.00382606	-0.00225267	-0.000208753	0.00227406	-0.00159851	0.00161265
2431.5	0.000429373	0.00154629	0.00376255	0.00512715	-0.00277568	-0.00156835	0.00143893	-0.00174233	0.000508734
2432	0.00131567	0.00145836	0.00480048	0.00411519	-0.00360625	-0.00160094	-0.0024059	-0.00199674	0.00131682
2432.5	-0.000765504	0.000619563	0.00310618	0.00419197	-0.00180399	-0.00395684	-0.00556608	-0.00142481	0.000816057
2433	-0.000393794	0.000709674	0.000124191	0.00355106	0.000782435	-0.00490853	-0.00660609	-0.000569409	4.18619e-05
2433.5	-0.00269603	-0.000216483	-0.000788905	0.00420396	0.00209324	-0.00385286	-0.00595721	0.000167376	0.000276949
2434	-0.00332545	-0.00135068	-0.000926884	0.00467296	0.00416407	-0.00149432	-0.00442463	-0.000352081	5.29198e-05
2434.5	-0.00707918	-0.00113375	0.00139306	0.000892772	0.00305632	0.00141436	-0.000268256	0.000716775	-7.46047e-05
2435	-0.00737475	0.000358905	0.00378545	-0.00164486	0.00155959	0.000117885	0.00266981	0.000989464	-7.34559e-05
2435.5	-0.0063755	0.00180336	0.00372305	-0.00112444	0.00134462	-0.00184924	0.00336419	-0.00114846	-0.000597053
2436	-0.00639352	0.00274121	0.00515352	-0.000818086	-0.00173227	-0.0012155	0.00219488	-0.00276969	-0.000676325
2436.5	-0.00837376	0.00240042	0.00442174	-0.00142245	-0.00248092	-0.00103528	0.0013815	-0.00394256	0.000372306
2437	-0.00528342	0.00287093	0.000176629	-0.00210818	-0.00139592	-0.000522059	0.000743105	-0.00389304	0.0014712
2437.5	-0.00242222	0.0046805	-0.00133009	-0.00324924	-0.00107085	-0.00319586	0.00241184	-0.00177268	0.000448418
2438	-0.00128599	0.0036402	-0.00302975	-0.000843697	-0.00081508	-0.00359209	0.00288037	-0.000301722	-0.00126196
2438.5	-0.00282773	0.000573347	-0.00387891	0.000461143	0.000333413	-0.0023139	0.00195868	-0.000310506	-0.00272706
2439	-0.00386277	0.00104104	-0.00375994	0.000475279	0.00338492	-0.000386656	0.00227654	0.000239635	-0.00384232
2439.5	-0.00381208	-0.00020116	0.000128826	0.00228989	0.00226565	6.41154e-05	0.000103429	-0.000430611	-0.00558889
2440	-0.00578392	-0.00230281	7.3004e-05	0.0043247	0.00140881	-0.00165883	-0.00227167	-0.00180253	-0.00306511
2440.5	-0.0061875	-0.00326143	-0.00125542	0.00363029	0.00117629	-0.00084847	-0.0049121	-0.00271806	-0.00171347
2441	-0.00408592	-0.00423809	-0.000680819	0.000680117	-0.000181061	-0.00270883	-0.00729914	-0.0022403	0.000242699
2441.5	-0.00376561	-0.00410188	-0.00102899	-0.00236952	8.41322e-05	-0.00416381	-0.00645923	-0.0027115	0.00374898
2442	-0.00441834	-0.00468337	-0.000303482	-0.00281649	0.000795715	-0.00317716	-0.00530259	-0.00074193	0.00276576
2442.5	-0.00583502	-0.00355185	-0.00096819	-0.00268136	-0.00106511	-0.00110477	-0.00384432	-0.000159621	0.00176445
2443	-0.00493553	-0.00217298	-0.00164792	-0.000600996	-0.000458974	3.15789e-05	-0.00360435	0.00054332	0.000988315
2443.5	-0.00137004	0.000725887	-0.00178474	-0.000152121	-0.000549428	4.12835e-05	-0.00609059	0.00101103	0.00131194
2444	-0.000140722	0.00153789	-0.00213261	-0.00186249	-8.49246e-05	-0.000400118	-0.00328407	0.000137721	-0.000316657
2444.5	-9.75618e-05	0.00365879	-0.00307755	-0.00176335	0.000666132	2.95546e-06	-0.0020487	0.000157246	-0.000652917
2445	-0.00306209	0.00107511	-0.00158868	-0.00186319	0.000931701	0.00195016	-0.00331034	-0.000434427	-0.000110579
2445.5	-0.00286201	-0.000136327	-0.000612444	0.000636625	0.00102542	0.00257772	-0.00269309	0.000115876	0.0017587
2446	-0.00252918	-0.00263546	0.000695591	0.00105258	0.00300708	0.00227165	-0.0015842	-0.000837692	0.00184063
2446.5	-0.000744708	-0.0032165	0.0018348	-0.000268496	-0.000343114	0.00152653	-0.0020917	-0.000886524	0.00165516
2447	0.00135346	-0.0019066	0.00156269	0.000811038	0.00102946	0.00103962	-0.00396529	-0.00131736	0.00201052
2447.5	0.00221721	0.00105299	-0.00101644	0.000826052	0.00166021	0.00108113	-0.00449378	-0.002667	0.00213668
2448	0.0015289	0.000643999	-0.00133669	0.00190267	0.000192022	0.000698073	-0.00565552	-0.00366882	0.00117515
2448.5	-0.000731599	0.00018982	-0.00309842	0.00331711	-0.0010439	0.000225803	-0.00533343	-0.00371966	-0.00107312
2449	-0.00256581	4.9331e-05	-0.00324665	0.0031453	-0.000325532	-5.1504e-06	-0.00714343	-0.00127544	-0.00113192
2449.5	-0.00277145	-0.000615854	-0.00269818	0.00190294	0.00348406	-0.000462836	-0.00858243	-0.000910109	-0.000285997
2450	-0.00269959	-0.00148305	-0.00173045	0.00224994	0.00820448	-0.00200856	-0.00620339	-0.000458322	0.00204169
2450.5	0.0003117	-0.00170783	-0.00339544	0.000781499	0.00628419	-0.00136598	-0.00197561	-0.00136565	0.00176373
2451	0.00286062	-0.000629742	-0.00377866	0.00064005	0.001698	0.00170135	-8.49934e-05	-0.000730466	0.001719
2451.5	0.00306131	-0.00248295	-0.00229807	-0.000113553	-0.0010093	0.00286517	-0.00160215	0.00290039	0.0019497
2452	-0.000175951	-0.00206522	-0.00133915	0.000432698	-0.00114107	0.00016401	-0.00235324	0.00368837	0.00179037
2452.5	-0.00378712	0.00196245	-0.00228916	0.00102424	-0.000711848	-0.00160823	0.000336745	0.00139221	-0.00176675
2453	-0.00386776	0.00211187	-0.0017071	0.00315689	0.00198228	-0.00316569	0.00245379	0.000119411	-0.00122642
2453.5	-0.0021429	0.00265943	-0.00234034	0.00308204	0.00512279	-0.00295947	0.00188987	-0.000761342	-0.000366418
2454	-0.000828137	0.000890913	-0.000723739	0.00119476	0.00502441	-0.000982322	0.000406201	-0.000829843	-0.00036692
2454.5	-0.000405997	-0.00118516	0.000377217	-0.0017872	0.000568268	0.00109621	0.00076222	-0.000602534	0.000150538
2455	-0.000498502	-0.0019825	-0.00122089	-0.00247109	-0.00272674	0.000694611	-0.00163812	0.0015026	0.000330228
2455.5	-0.0015359	-0.00185093	-0.00138645	-0.000594523	-0.00251434	-4.22862e-05	-0.00178562	0.00445819	-0.00192482
2456	-0.00160016	0.00113363	-0.00187463	8.78423e-05	-0.00432548	0.000280014	-0.00166162	0.00487248	-0.00201052
2456.5	-0.00300338	0.00391617	-0.00140675	-0.00321661	-0.00477645	0.00206683	-0.00219803	0.00390151	-0.00174639
2457	-0.0010168	0.00493454	0.00028559	-0.00125846	-0.00371646	0.00194773	-0.00199249	0.00468775	0.000152297
2457.5	0.000865271	0.00507234	0.00226148	-0.000259291	-0.00184215	-0.000241354	-0.00188339	0.00562276	0.00292154
2458	0.000286516	0.00277042	0.00215351	-0.000997158	-0.0031977	-0.000780146	-0.00181645	0.00338718	0.00242972
2458.5	0.00082164	0.000115703	0.000878504	-0.00178926	-0.00210739	0.000324115	-0.0019515	0.00183115	0.00175292
2459	0.00119597	0.00104379	0.0019438	-0.0026567	0.00224604	-0.000805663	-0.00250267	1.1752e-05	0.000997722
2459.5	0.00177945	0.0018151	-0.00167436	-0.00106925	0.00326709	-0.00100411	-8.92645e-05	-0.000460601	0.000735097
2460	0.00249566	0.000801114	-0.00334124	0.0010822	0.00118495	-0.000900932	0.00134106	-0.00072386	0.00030761
2460.5	0.00244391	0.00129809	-0.00297242	0.00282959	-0.00187425	-0.00240209	0.00162545	-0.00128267	-1.53302e-05
2461	-0.000764312	0.00264556	-0.00549266	0.00391657	-0.00401661	-0.0026993	5.51887e-05	0.000748082	-0.00018346
2461.5	-0.00366287	0.00318786	-0.00568767	0.00470203	-0.00350803	-0.000460785	-0.00193118	0.00110004	0.00042659
2462	-0.00839899	0.00373625	-0.00253208	0.00197113	-0.000668209	-0.0011994	-0.00193613	-0.000829939	-0.000499399
2462.5	-0.0093593	0.00136541	-3.08681e-05	-6.00623e-05	-5.09644e-05	-0.001564	-0.00231195	-0.00240808	-0.00237234
2463	-0.0042116	-0.000492705	9.69847e-05	-4.27892e-06	0.000855847	0.00161802	-0.00199408	-0.00214659	-0.00208599
2463.5	0.00184491	0.00056851	0.00117185	-0.00116984	0.00128018	0.00136209	-0.00328054	-0.00190521	-0.000215341
2464	0.0031888	-2.28765e-05	0.000367943	0.000849319	0.00160204	0.0012172	-0.000296598	6.12012e-05	-0.00017829
2464.5	0.00273935	9.75101e-05	-0.00287568	0.00134556	0.0010373	-0.000696093	0.00171633	-0.000372952	-0.00080069
2465	0.00142141	-0.000662664	-0.000612417	0.00201073	0.000608329	-0.000862592	0.000601946	0.000126806	0.000864489
2465.5	-0.00030663	-0.00227022	0.00124075	0.00388527	0.00165412	-7.84632e-05	-0.00241533	0.000668786	0.000231641
2466	-0.00275841	-0.00284634	0.00221036	0.00462292	0.0024195	0.00020148	-0.00470575	0.000416609	-0.00135822
2466.5	-0.00200939	-0.00335907	0.000179313	0.00389796	0.0034262	0.000324655	-0.00652564	9.20532e-05	-0.00266459
2467	-0.00196401	-0.00459555	0.000461434	0.00193055	0.00220729	-0.00229286	-0.00379766	0.000302296	-0.00335574
2467.5	-0.00422263	-0.00352792	0.00357845	0.000846816	5.95819e-05	-7.78313e-05	-0.00181754	-1.01962e-05	-0.00410721
2468	-0.00487279	-0.00217676	0.00366466	0.000550247	0.000647236	0.000815131	-0.00155636	9.95208e-05	-0.00305725
2468.5	-0.000886637	-0.000171121	0.00331363	0.000965453	0.00202206	0.000325711	-0.000462759	0.000320499	-0.00330609
2469	0.00143887	0.00222058	0.00198857	-0.000923351	0.00318885	0.000572194	-0.00191743	-0.000548226	-0.00106389
2469.5	0.00261039	0.0010718	0.000588172	-0.000375353	0.00475678	0.00126989	-0.00376108	-0.000644911	0.00267012
2470	-0.000765843	0.000423693	0.000351922	0.00148154	0.00675603	2.30651e-05	-0.0058399	0.000209382	0.00356326
2470.5	-0.00335793	0.000746712	-0.00105741	0.00426735	0.00663221	0.00186928	-0.00698075	0.00152006	0.00170399
2471	-0.00400377	0.00112105	-0.000859274	0.00186304	0.00321823	0.00267329	-0.00723189	0.00265784	-0.00110826
2471.5	-0.00334274	-0.00152035	0.00208931	0.00257107	0.000506975	0.00376204	-0.00588761	0.00255713	-8.44419e-05
2472	-0.00204633	-0.00194812	0.00491431	0.00492879	-0.00141108	0.00329953	-0.00654877	0.0021066	0.000726516
2472.5	-5.82484e-05	-0.004698	0.00471755	0.00459345	-0.00156786	0.0019637	-0.00631418	-0.00026801	0.00189736
2473	0.00324074	-0.00329509	0.00655349	0.00176713	0.000105983	0.000210535	-0.00517781	-0.00125536	0.00320089
2473.5	0.00258306	-0.00185293	0.00556369	0.00231251	1.86621e-05	-0.00198167	-0.00175542	-0.00185065	0.00244767
2474	0.000771399	-0.00277811	0.00361795	0.00377171	0.000489312	-0.000933674	-1.27527e-05	-0.000936042	0.00116165
2474.5	0.000865756	-0.00309707	0.00190448	0.00181408	0.000353841	-0.000122058	0.000291442	-0.000435601	0.0010538
2475	-0.000632173	-0.00042735	0.0013642	0.00216056	-0.00116884	-0.00113192	0.000809818	3.46815e-05	0.000266394
2475.5	-0.00146658	0.00248067	0.00114366	0.00347214	-0.00219688	-4.27522e-05	0.00144285	0.00132809	-0.00123252
2476	0.000606271	0.00220407	-0.000494251	0.00268176	-0.0015873	0.000368523	0.000794242	0.000122426	-0.000586211
2476.5	0.00180661	0.00254273	-0.00126959	0.000627819	-0.000998786	-0.00131913	-0.00182965	0.00053523	0.00144133
2477	0.000739118	0.0022029	-0.00256358	-0.000108176	0.00164956	-0.00213819	-0.00326526	0.00250217	0.00220827
2477.5	0.000877991	0.00191739	-0.00289548	0.000151086	0.00305546	-0.00311161	-0.00384734	0.00260334	0.00146732
2478	-0.000277865	0.00215064	-0.00218387	0.000280717	0.00231115	-0.0012236	-0.00415493	0.000987525	8.50164e-05
2478.5	-0.00103157	0.00224824	-0.00181902	0.00107688	0.00214291	-0.000556325	-0.00516212	-0.000358878	-0.00140988
2479	-0.00273821	0.00273189	-0.00130633	0.00320608	0.000527144	0.000856502	-0.00762286	-0.00195207	-0.000272031
2479.5	-0.0019397	-0.000412389	0.00342549	0.00440344	0.00164071	0.00132122	-0.00707077	-0.00163728	0.00100655
2480	-0.00147891	-7.64102e-05	0.00692693	0.00475643	0.00228688	0.00193316	-0.00349982	-0.00125011	0.00173023
2480.5	4.34882e-05	0.00299493	0.00726788	0.000299297	0.00254406	0.00105414	-0.000290705	0.000417758	0.00028255
2481	0.00105124	0.0039613	0.00489167	-0.00183262	0.00293701	-0.000203601	-0.00234407	0.000935611	-0.00116513
2481.5	0.00305223	0.00492169	-0.00036154	-0.00141917	0.00325461	0.000519473	-0.00471102	0.00210688	-0.000859642
2482	0.00370622	0.00689542	-0.000916105	0.000456985	0.00184723	-0.000149487	-0.00443608	0.00110076	-7.56459e-05
2482.5	0.0010429	0.0037665	-0.000475407	0.000653396	0.00353108	-0.000246604	-0.00215559	-0.000622218	-0.000308974
2483	0.00188999	-0.000345525	0.00148229	0.00167919	0.00259426	-8.55174e-05	-0.00327986	-0.000923758	0.000535337
2483.5	0.00107242	-0.000651583	0.00517411	0.000606057	0.00106339	-0.000119803	-0.00403313	-0.00151883	0.00176165
2484	5.59068e-06	-0.00220613	0.00348885	0.000208501	-0.000669495	-0.00157266	-0.00159865	-0.00324181	0.00217772
2484.5	-0.00103304	-0.00350429	0.00202379	0.000242251	-0.00299342	-0.00126425	-0.000644868	-0.0027693	0.000277667
2485	-0.000616015	-0.00303515	0.00350522	0.00172061	-0.00653869	-0.00194979	0.000233581	-0.00274715	0.000557022
2485.5	-0.000556813	-0.00215883	0.00653077	0.00477928	-0.0085911	7.16852e-05	-0.000148508	-0.00246362	0.00088463
2486	0.000379024	-0.00231387	0.00433305	0.00752436	-0.00762164	0.00153348	0.000449592	-0.00191672	-0.00049551
2486.5	-0.00067953	-0.00215824	0.000690825	0.00418364	-0.00425761	-0.000100066	0.000758236	-0.00197097	-0.0022094
2487	0.000517768	-0.00186685	0.000842509	-0.00171743	-0.00107447	-0.00290128	0.000934244	-0.0022705	-0.00168758
2487.5	0.000500756	0.000538654	0.00279769	-0.00566725	0.00187349	-0.00142244	0.00018145	-0.00160096	-0.000315317
2488	-0.000778817	0.0028477	0.00409548	-0.00546127	0.000397347	0.00125553	0.00211276	-0.00286151	0.000300992
2488.5	-0.000888219	0.00229782	0.00369544	-0.00596998	0.000703578	0.00264279	0.00122438	-0.000997722	0.00126512
2489	0.00131452	0.00452854	0.00012285	-0.00398761	0.00103398	0.00266215	0.000924126	0.00175867	0.000336978
2489.5	0.0020617	0.00333941	0.00014513	-0.000418888	0.00275773	0.00145352	-0.00178568	0.00181895	-0.000303661
2490	0.00549497	-0.00020198	0.00122902	-0.000544454	0.002087	0.00197722	-0.00535793	0.00119967	0.000461056
2490.5	0.00458154	-0.00199719	3.30357e-05	-0.000380458	0.00164249	0.000597399	-0.00698193	0.00102472	0.000441669
2491	0.00216831	-0.00239303	-0.00279142	-0.00192938	0.000730595	-0.00166056	-0.00487837	-2.68189e-05	0.000382071
2491.5	0.0029599	-0.00215551	-0.00130626	-0.00459108	0.00280437	-0.00238405	-0.0040082	0.000853754	0.000163642
2492	0.00710106	3.02469e-05	0.00219349	-0.00610975	0.00149147	-0.0021376	-0.00435032	0.00225706	0.000463928
2492.5	0.00624009	-3.07058e-05	0.00519268	-0.00243218	0.000368611	-0.00154369	-0.00484317	0.00110098	0.00111081
2493	0.00302686	-0.000809369	0.00435283	0.00224969	0.00101003	-0.00118134	-0.00473884	0.00109491	-0.000102034
2493.5	0.00265655	-0.00203432	0.00314812	0.00366552	-0.00232933	-0.00102884	-0.00537633	-0.000579892	-0.00233019
2494	0.00510101	-0.00246307	0.00363231	0.000847235	-0.00186272	0.0007257	-0.00572425	0.000523849	-0.00377425
2494.5	0.00408743	-0.00208353	0.00398386	-0.000248992	0.000971325	0.00159003	-0.00492912	0.00043736	-0.00224676
2495	0.00269591	-0.00164364	0.00517084	-0.00195134	0.00106106	0.000830709	-0.00335587	0.000831387	-0.00185722
2495.5	0.00152157	0.000859097	0.00283543	-0.00147022	0.00190177	0.00260711	-0.00206001	-0.000103542	0.000291526
2496	0.00145709	0.000581325	0.00335301	-0.00034971	0.00119543	0.00416401	-0.00125567	-0.000240329	-0.000242627
2496.5	-0.00132558	-0.00158428	-0.000656046	0.00213097	0.00192766	0.00279204	-0.00119617	-0.000753084	0.000248587
2497	-0.00290992	-0.00168705	-0.00439966	0.00225938	0.00288312	-0.00168735	-0.000458052	0.000227979	0.00129873
2497.5	0.000318965	-0.00277291	-0.00462681	0.00104582	0.00218597	-0.00312437	0.000509318	0.00121909	0.00344259
2498	0.00460543	-0.00335208	-0.00238701	0.000351015	-0.00129771	-0.00308481	0.000749942	0.00120294	0.00275363
2498.5	0.00635869	-0.00271585	-0.00173948	0.000383062	-0.000634641	-0.0022997	-0.00344861	0.00171756	0.00229587
2499	0.00234983	-0.00296922	-0.000199221	8.04038e-05	0.00136447	-0.00478124	-0.00381103	0.000340281	0.00133951
2499.5	0.0009547	-0.00407602	-0.00103535	-0.000629339	0.00130384	-0.00534951	-0.000476034	-0.000381066	-0.000926061
2500	-0.000701755	-0.00431423	-0.00289076	-0.000898731	0.000118383	-0.00345203	-0.000943888	-0.000264025	-0.00110873
2500.5	9.46723e-05	-0.00128328	-0.00215254	-0.000368895	-0.00103989	-0.00197429	-0.00234658	-0.00138144	-0.000469098
2501	-0.000238769	-0.00207027	-0.00347706	-0.00129865	-0.00100386	-0.00234941	-0.00206942	-0.00178513	-0.000593463
2501.5	-0.000182124	-0.00261294	-0.00440043	0.00117646	0.00104374	-0.00323836	-0.00250091	-0.00137053	0.000329654
2502	0.00157145	-0.00124356	-0.00442806	0.00325051	0.00113113	-0.00334316	-0.00121335	-0.00201749	0.000424436
2502.5	0.000458058	-0.00176502	-0.00157858	0.0050351	-0.000811055	-0.00404383	-0.000366034	-0.00111232	0.000933385
2503	0.00270229	-0.00149028	0.00151523	0.00406029	0.000389255	-0.00477099	-0.000667676	0.00100023	-0.000927569
2503.5	0.00369199	-0.000274568	0.00183458	0.00102876	0.00218975	-0.00300586	0.000279274	0.000535301	-0.00127862
2504	0.00353977	-0.000328456	0.00112861	0.000699418	0.00170735	-0.00102354	-0.00087572	0.000593104	-0.000960168
2504.5	0.0023783	-0.00285826	0.00219297	0.000376154	0.00057359	0.0024643	-0.00270016	0.00153353	-0.00102774
2505	-0.000789614	-0.0029784	0.000832682	-0.000227531	0.0018706	0.00352751	-0.00490755	0.00301478	-0.000777641
2505.5	-0.00144031	-0.000821589	-0.00110055	-0.0015429	0.00121644	0.00287298	-0.00558588	0.00343648	0.000779293
2506	0.000506624	-0.00068229	-0.00162234	-0.000475747	-0.00102397	0.00393628	-0.00637573	0.00136917	0.000166873
2506.5	0.00169363	0.000998119	-0.000120484	-0.000795813	-0.00475112	0.00129143	-0.00733743	-0.00119533	-0.00040232
2507	-1.44725e-05	0.00214779	0.0022952	-0.000678544	-0.00562529	-0.00115795	-0.00722244	-0.00274049	-0.00126907
2507.5	0.000384497	0.00371972	0.00100756	-0.00086884	-0.0056188	-0.00138767	-0.00461032	-0.00265712	-0.00112453
2508	-0.000394655	0.00328017	0.00047694	-0.00257603	-0.00490959	-0.00062575	-0.0037081	-0.00201081	-0.00136601
2508.5	-0.00250071	0.00264161	-0.00244816	-0.00602328	-0.00251149	-0.00183007	-0.0055743	-0.000652773	-0.00195329
2509	-0.00511739	0.000259984	-2.10533e-06	-0.00556505	-0.00248375	-0.000778535	-0.00639699	0.000130253	-0.00164389
2509.5	-0.00329077	-0.000794659	0.0011623	-0.00613214	-0.00230216	-0.000269793	-0.00723772	-4.57394e-05	-0.000620749
2510	-0.0008127	-0.000160419	0.00194677	-0.00421116	-0.00353793	0.000584004	-0.00711937	0.000705119	-0.000749422
2510.5	0.00317733	0.000657827	0.00305398	-0.00403929	-0.00442082	0.000733362	-0.0050769	0.000559284	0.00211356
2511	0.00628277	-0.000650011	0.00314492	-0.000791275	-0.0021401	-0.00098943	-0.00338118	-0.00127941	0.00299618
2511.5	0.00607089	-0.000157382	0.00286196	-0.000552969	6.52722e-05	-0.00306924	-0.00403772	-0.000962825	0.00383256
2512	0.00347056	0.00348075	0.00222017	-0.00329421	9.02793e-05	-0.00397164	-0.00318028	-0.00167965	0.00279513
2512.5	0.000624989	0.00298429	0.000447517	-0.00354739	-0.000183229	-0.00396685	-0.0012552	-0.00210897	0.00211959
2513	0.000630382	0.00202646	0.00149467	-0.003511	0.000692322	-0.00377865	-0.00418246	-0.0011088	0.000434775
2513.5	0.00409794	-6.52632e-05	0.0033863	-0.00257587	-0.0017042	-0.0016048	-0.00606016	0.000680705	-0.000877042
2514	0.00453769	-0.00110443	0.00336296	-0.00120944	-0.00316579	-0.0003839	-0.00575137	0.00106084	-0.000807631
2514.5	0.00669849	-0.00117248	0.0017594	0.00108892	-0.00236248	0.000617503	-0.0066428	-0.000366489	0.000795808
2515	0.00891161	-0.00217839	0.00149188	-0.000849858	-0.00249099	0.000149664	-0.00899382	0.00107922	0.00106627
2515.5	0.00734499	-0.00563006	0.00236439	-0.000237236	-0.00300247	0.00166264	-0.00910405	0.00204441	-0.000307873
2516	0.00736271	-0.00195539	0.00312536	-0.000462957	-0.00231663	0.00449054	-0.00556212	0.00082417	-0.000507872
2516.5	0.00737645	0.00197868	0.000342835	0.000457363	-0.00306626	0.00291304	-0.00466497	0.000790135	-0.00170107
2517	0.00573759	0.00159721	-0.000419061	-0.00150536	-0.00494676	0.000906139	-0.00541137	-0.000487767	-0.00179652
2517.5	0.00220485	0.00121578	-0.0012955	-0.001167	-0.00359731	-0.00094872	-0.00353096	-0.000722208	0.00023918
2518	0.00177239	-8.23994e-05	-0.00274791	-0.00271647	-0.00398793	-0.00267084	-0.00263968	0.000442674	0.000332717
2518.5	6.12718e-05	-0.00156149	-0.00125385	-0.00204025	-0.00303345	-0.00191755	-0.00451683	0.00275959	-0.000866511
2519	-0.00150102	-0.00255801	-0.000390026	-0.000438139	-0.00276653	-0.00170706	-0.00208437	0.00433059	-0.000290449
2519.5	-0.00275767	-0.00231801	0.000335118	-0.000437366	-0.00257194	0.000875094	-0.00231177	0.00193685	0.00125267
2520	-0.0025667	-0.00206893	0.000589852	0.00118896	-0.00404805	0.00123526	-0.00416463	-0.000320176	0.000326877
2520.5	-0.00222289	-0.00146695	0.000172118	0.00292389	-0.00521952	-0.00110425	-0.00372845	-0.00066656	-0.00187761
2521	-0.002828	-0.00219791	-0.000845706	0.00322939	-0.00568826	-0.00357158	-0.00100324	-0.000488198	-0.000254068
2521.5	-0.0033245	-0.00313691	-0.00186649	0.00230148	-0.0060876	-0.00265636	0.000346836	0.000890446	0.000340089
2522	-0.00422709	-0.00288766	-0.00378292	0.00201296	-0.00559723	-0.000481704	0.001896	0.000670724	0.00114736
2522.5	-0.00356142	-0.00182711	-0.00309365	-0.000615765	-0.00568887	-0.00123352	0.00273652	-0.000168238	0.00199082
2523	-0.000639903	-0.000603675	0.000611446	-0.00063881	-0.00437209	-0.00159926	0.00324535	-7.43175e-05	0.00143295
2523.5	0.00056467	0.000221724	0.000896697	0.000583707	-0.00209021	-0.00113019	-0.000124059	-0.00100576	0.00166924
2524	-0.000659426	0.00152969	-0.000711911	-0.0023917	7.41018e-05	-0.00187221	-0.00176235	-5.51218e-05	0.000103123
2524.5	-0.00189554	0.000241109	-0.00293569	-0.00238446	0.000926591	-0.00254663	-0.00254713	0.00132778	-0.00237979
2525	0.000173684	-0.00095394	-0.00430896	-0.0019248	0.000313455	-0.00173241	-0.00255076	0.00343447	-0.00172829
2525.5	0.000220367	7.36849e-05	-0.00477444	-0.00106702	0.00059002	-0.00199418	-0.00526854	0.0042665	-0.00160155
2526	-0.000384317	-0.000490981	-0.000170329	-0.000151894	2.82434e-05	-0.00250922	-0.00558269	0.00167058	-0.00120539
2526.5	-0.000755738	-0.00125465	0.000932507	0.000733117	-0.000228894	-0.00260442	-0.00686484	0.000437791	0.000228194
2527	-0.000668717	-0.00146337	0.000434012	0.000855179	-0.000314086	-0.000711571	-0.00684715	-0.000375357	0.000310841
2527.5	-0.000533402	-0.00194045	-0.000749014	-0.00289197	-0.00150301	0.000582995	-0.00489929	-0.000993485	-0.000161416
2528	-0.00450353	-0.000960864	0.0013341	-0.00527292	-0.00299346	-0.000865548	-0.00500212	-0.0012276	0.000373598
2528.5	-0.00559053	0.000902386	0.0015686	-0.00396552	-0.00233965	-0.00252394	-0.00649818	0.000671443	0.00013054
2529	0.00167423	-0.000919609	0.00171568	-0.00148193	-0.000582021	-0.00140053	-0.00625408	0.00197537	-0.00271815
2529.5	0.00684808	-0.00195746	0.000955069	-0.000901251	-0.000181446	0.000897874	-0.00725243	0.00240674	-0.00185744
2530	0.00835478	2.35324e-05	-0.00102086	-0.000359736	-0.000797144	0.00246048	-0.00683933	0.00286826	-0.000687096
2530.5	0.00450148	0.00222472	-0.000828381	-0.000722912	-0.00262816	0.00249593	-0.00126015	0.00257182	0.000696897
2531	0.00277936	0.00231791	0.00136662	3.28105e-05	0.000504852	-0.000887258	0.000775541	0.00282223	0.00204068
2531.5	0.00263354	0.00266447	0.00238552	-7.39379e-05	0.0015148	-0.00218348	0.00212972	0.00510931	0.00119098
2532	0.00065015	0.000188305	0.00246355	-0.000901416	0.000383579	-0.00446883	0.00143021	0.00517275	0.00161596
2532.5	-9.87429e-05	-0.00115389	0.00237877	-0.000628089	-0.000789814	-0.00508219	-0.000819369	0.00205956	0.00295572
2533	-0.000304753	0.000782116	0.000351884	-0.00166055	-0.0012243	-0.00365924	-0.00032151	0.000150681	0.00180243
2533.5	-0.00340185	0.00273927	3.80086e-05	-0.00230997	0.000919763	-0.00017586	-0.000722301	-0.00086553	-0.000537061
2534	-0.00230496	0.00238035	-0.00179577	-0.000172764	-0.000895858	-0.000200395	-0.00213333	0.000173336	-4.37289e-05
2534.5	-0.000998931	-1.11702e-05	-0.00191955	0.00154529	-0.00153829	-0.00267611	-0.00153578	-0.000227333	-0.0012895
2535	-0.00095949	-0.00102745	-0.00085808	-0.000581729	-0.00163181	-0.0018875	-0.0023737	0.000389323	-3.01578e-05
2535.5	-0.000485735	-0.00141339	0.00159975	-0.000145294	-0.00564279	-0.00139318	-0.00167955	0.00163125	0.000903478
2536	-0.00044219	-0.00133788	0.00301417	-0.0025527	-0.00475911	-1.32065e-06	-0.00295465	0.00279477	-0.00068408
2536.5	0.00141087	0.000749205	0.00364453	-0.00376883	-0.000307706	-0.00161072	-0.00524903	0.00292086	-0.00128246
2537	0.000364792	0.00131638	0.00227247	-0.00348607	-3.91532e-05	-0.000230831	-0.00691607	0.00128774	0.00121536
2537.5	-0.000255011	0.00165439	0.00313213	-0.00434625	-0.00193287	-0.00259047	-0.00611012	0.00162895	0.000625093
2538	-0.000774246	0.0023091	0.00255935	-0.00337883	-0.00187232	-0.00204525	-0.00601886	0.00135696	-0.00112525
2538.5	-0.00159904	0.0023999	0.00130505	-0.00192582	0.000869309	-0.000286442	-0.00314699	0.00263508	-0.00174768
2539	-0.00262484	0.000623966	0.00143805	-0.000264677	0.00360797	-4.75414e-05	-0.00164725	0.00234499	-0.00238017
2539.5	-0.00117766	-0.000799075	0.00245775	-0.00171277	0.00513131	-0.000925641	-0.000455063	7.25224e-05	-0.00228686
2540	-1.99594e-05	-0.00153749	0.00332973	-0.00216862	0.0072307	-0.00227898	0.000993516	-0.000752366	-0.00121845
2540.5	0.00295128	-0.000680522	0.0018615	-0.00247968	0.00312668	-0.00210267	0.00324133	-0.000220152	0.000959773
2541	0.00332898	-0.000794591	0.000372218	-0.00105661	5.71166e-05	0.000541801	0.000289989	-1.5797e-06	0.00281028
2541.5	0.00420132	0.00150099	-0.00147891	0.000438868	-0.00261734	0.00263865	-0.00285431	0.00184351	0.00134342
2542	0.00565674	0.00346488	3.56219e-05	0.00267024	-0.00314149	0.00246527	-0.00381513	0.00128602	1.93154e-05
2542.5	0.00403611	0.00493723	0.000844511	0.00235936	-0.00104489	0.00212304	-0.00135298	-0.000813543	-0.00233016
2543	0.00194104	0.00252228	-0.000436488	0.00518794	0.00094922	0.00162646	-0.000377563	-0.00219937	-0.0015211
2543.5	0.00108851	-0.000354041	-0.000888098	0.00700025	0.00173405	0.00185612	-0.0001108	-0.00111828	-0.00056528
2544	-0.000813472	0.000213701	-0.00166536	0.00428893	0.00187655	0.000544157	-0.00117093	0.000137721	0.000294039
2544.5	-0.00169809	0.0023135	-0.00270495	0.002027	0.00193768	0.00248205	-0.00209228	-0.000263163	0.000636043
2545	-0.00335068	0.000384254	-0.000876484	0.00122173	-0.00223531	0.000682824	-0.00295326	0.00098056	-0.000334824
2545.5	-0.00473383	-0.000558791	0.00041824	-0.000153479	-0.00445705	-0.00151926	-0.00591619	0.000115246	-6.51984e-05
2546	-0.00483824	9.11162e-06	-0.000319625	-0.00301543	-0.00306885	-0.00192631	-0.00591757	-0.00115619	0.00036929
2546.5	-0.00209571	0.00123751	0.00109583	-0.00201713	-0.00324278	-0.00216925	-0.00371738	-1.29966e-05	-0.00149425
2547	0.00171243	0.00262579	0.00148295	-0.000750385	-0.00417665	-0.00293087	-0.00289836	0.000414455	-0.00130504
2547.5	0.00322862	0.00235844	0.00228026	-0.000496904	-0.00406098	-0.00296382	-0.0027307	0.000749422	-9.2484e-05
2548	0.00400096	0.00332157	0.00207639	6.42293e-05	-0.00208151	-0.00107146	-0.00384469	-0.000203853	0.000669217
2548.5	0.00556146	0.00427871	0.00334426	0.000875714	-0.000955466	0.000307065	-0.00305266	-0.00128982	0.0011414
2549	0.00430325	0.00418338	0.00104753	0.00389178	-0.00118045	0.00188588	-0.00110251	-0.000576374	0.0006224
2549.5	0.0045771	0.000463121	-0.000829966	0.00554776	0.000636295	0.00193513	0.000350085	-0.00136076	-0.000330874
2550	0.00616185	0.00245178	-0.00245107	0.00486656	-0.00087031	0.00173593	-0.00114972	-0.00195617	0.000507226
2550.5	0.00587685	0.00300195	-0.00406307	0.0043392	-0.0022683	5.30054e-05	-0.00342453	-0.00151816	0.000828622
2551	0.00517371	0.00337121	-0.00488188	0.00189083	-0.00297262	0.000261626	-0.00300016	-0.000159334	0.000253326
2551.5	0.00486064	0.00229896	-0.00444909	-0.000584642	-0.00167442	-0.00135607	0.000633052	0.000563664	-0.000580323
2552	0.00313221	0.0022853	-0.000934118	-0.00186281	-0.00255357	-0.000896445	0.00338872	0.00257742	-0.000390616
2552.5	0.000760456	0.00352624	0.0033258	-0.00182907	-0.00235605	0.00023152	0.00452497	0.00361406	-0.00108755
2553	0.00244195	0.00306632	0.00167181	-0.00260351	0.000404941	0.00269854	0.00300437	0.0022823	-0.00132407
2553.5	0.00286088	0.000839194	-4.54573e-05	-0.00148401	0.00183601	0.00402201	-0.000989128	0.00150545	-0.00229243
2554	0.002355	-0.00044094	-0.00138872	3.46437e-06	0.00200954	0.00231769	-0.00370991	0.000473263	-0.0022133
2554.5	0.00554853	-0.00132295	0.000591454	8.26063e-05	0.00389306	0.000668895	-0.00484434	0.000735851	-0.000732835
2555	0.00410583	-0.000443706	0.00261088	-0.00210306	0.00575551	0.000576291	-0.00433813	-0.000348179	0.00119001
2555.5	0.0022088	-0.00102406	0.001123	-0.00312159	0.00518427	0.00113755	-0.00313824	-0.00159908	0.00157883
2556	0.00107178	0.000265411	-0.00231001	-0.00368468	0.00369929	0.00102333	-0.000146928	-0.00167383	0.000234585
2556.5	0.00266509	0.00182634	-0.00265481	-0.00197987	0.00182532	0.00189349	0.00119782	-0.00225121	-0.00254518
2557	0.00057516	0.00283241	-0.000792011	-0.00149943	0.0022856	0.00354539	0.00320911	-0.000697436	-0.00233127
2557.5	0.000950172	0.00300917	0.00282602	-0.000406738	0.00201611	0.00448803	0.00086566	0.000118477	-0.00132321
2558	0.00534225	0.000866838	0.00333483	-0.000520322	0.00255489	0.00378288	-0.000913788	0.00131036	0.000243776
2558.5	0.00605511	0.000126883	0.00221516	-0.00130638	0.00417336	0.00378468	-0.00173718	0.00141656	0.000237242
2559	0.00779337	8.66279e-05	0.000567776	-0.000994663	0.00535459	0.00124844	0.0002532	-0.000262589	0.00106708
2559.5	0.00710296	-0.00114181	0.000226274	0.000200725	0.00628253	0.000109149	0.00121224	-0.00169042	0.00136012
2560	0.00350538	0.000962239	-0.000932458	0.00312721	0.00483408	-0.00173699	0.00349525	-0.0018295	0.000653922
2560.5	6.06359e-05	0.00367551	5.30786e-05	0.00336366	0.00369629	-0.00337802	0.00392663	-0.00012695	-0.000583051
2561	-0.0019003	0.00365954	-0.000864296	0.00158561	0.000758126	-0.00260155	0.00260588	0.000703036	-0.000129176
2561.5	-0.00402205	0.00401455	-0.00175448	0.00315511	0.000169298	-3.24595e-05	0.00150233	0.000350836	0.00164762
2562	-0.00330891	0.00124222	-0.00322365	0.00410944	-0.00106487	0.00204933	0.00209671	-0.000251083	9.86592e-05
2562.5	0.00168265	0.00173302	-0.000989393	0.00231642	0.000140781	0.00185364	0.00354762	-0.000523277	-0.00203336
2563	0.00106892	0.00124976	0.000656835	-0.000664768	0.00222406	-0.000834252	0.00176265	-0.000954302	-0.00409299
2563.5	-0.000541998	0.000338289	0.000276504	-0.0004703	0.00373137	-0.00327118	-0.000562096	0.000283406	-0.00403153
2564	-0.00195182	0.00030747	-0.00230229	-0.00176257	0.00294673	-0.00317482	-0.00148747	0.000938063	-0.0026773
2564.5	0.000116599	-0.000401863	-0.000845912	-0.00181532	0.00325987	-0.00158016	-0.000832519	0.00164901	-0.00163269
2565	0.00306164	0.000873229	0.000592414	-0.000462672	0.00324735	-0.000484882	-0.000847024	0.00217098	0.000163858
2565.5	0.0046838	0.00386735	0.000872726	0.000793511	0.0041969	0.00180711	0.000920849	0.00262659	0.00138299
2566	0.00379285	0.00405081	-0.00140732	0.000430258	0.00406383	0.00193019	0.000728514	0.00107169	0.00243726
2566.5	0.00155489	0.00512396	-0.00180848	-0.000282786	0.00374986	0.0030449	-0.00339937	-0.000250001	0.00240785
2567	-0.000288977	0.0039715	-0.00054488	-0.000290097	0.00170487	0.00234777	-0.00521108	0.000931413	0.00182153
2567.5	-0.00411518	0.00203799	0.00218142	-0.000650216	0.00196397	0.00177132	-0.00347015	0.000590861	0.000825068
2568	-0.00560511	0.00332537	0.00366526	0.00056696	0.00104395	0.00290063	-0.00180154	0.000493583	-0.000320176
2568.5	-0.00355247	0.00251381	0.00675354	-0.000167037	0.000796488	0.00285263	-0.00034098	0.000285135	-0.00119533
2569	-0.00130678	0.00359921	0.0100077	-0.000530053	0.000337963	0.0022184	0.00062203	-0.00115576	-0.00049624
2569.5	0.0027444	0.00304708	0.00761342	-0.000368283	0.000741993	0.00112582	-0.000314854	-9.11915e-06	6.41213e-05
2570	0.00121039	0.000788059	0.00385904	0.00144316	0.00116717	-0.000606068	-0.000717894	7.39585e-05	0.00140457
2570.5	0.000786223	-2.63671e-05	0.00153719	0.00126121	0.000741946	8.43646e-05	0.000866516	0.000512899	0.00212778
2571	0.000675736	-6.56994e-05	0.000141235	-0.00116143	-0.000980028	0.00274596	0.00217654	0.000248156	-0.000178865
2571.5	0.00206514	-0.0012721	0.000669396	-0.00129807	-0.00105836	0.00149913	0.00265124	-0.00022166	0.000132192
2572	0.00148024	-0.00279211	0.00161378	-0.000433423	-0.000301278	0.00126083	0.000387662	0.00088822	-0.000221445
2572.5	-0.00297286	-0.00259308	0.0017349	0.000289518	0.000464892	0.000933306	-0.000714791	0.000634966	-0.000711797
2573	-0.00486452	-0.00177578	-0.000758614	0.00229722	0.000187642	0.00222711	-0.000128357	0.00140105	-0.00357859
2573.5	-0.00540506	-0.00327758	-0.00182864	0.00425671	0.00297447	0.00273202	-3.28804e-06	0.000834151	-0.00289077
2574	-0.00436933	-0.00367556	-0.00211451	0.00301046	0.00458518	0.00308981	-0.000942741	-0.000136859	-0.00195968
2574.5	-0.00210713	-0.00209214	-0.0026808	0.00297358	0.00413012	0.00102777	-0.000247591	5.62228e-05	-0.00011582
2575	-0.00110349	-0.0027102	-0.00384116	0.00479446	0.00356653	-0.000636136	0.000706967	-0.000930872	0.00120129
2575.5	-0.00100454	-0.00103623	-0.00124682	0.00541811	0.00120558	-0.00102372	-0.000588201	-0.00103937	-7.5969e-05
2576	-0.00157305	-0.00032124	0.00132343	0.00409361	-0.000350116	-0.000680245	-0.00192856	-0.000985012	4.00668e-05
2576.5	-0.00206109	0.0013136	0.00131524	0.000136365	0.000383206	0.00208555	0.000959265	-0.000661246	0.000867827
2577	-0.00223546	0.00290023	0.00324323	0.000645534	0.00138497	0.00241223	0.00400999	-0.000303302	-0.000322976
2577.5	0.00166352	0.00353089	0.00412478	0.00310897	0.00146395	0.00138546	0.0034961	0.000261727	-0.00176308
2578	0.00297701	0.0018726	0.00188504	0.00381123	0.00411543	0.000679617	0.00395637	0.000764429	-0.00209741
2578.5	0.00234436	-0.000277215	0.00172926	0.00400084	0.00619395	0.000596272	0.00091234	0.00124703	-0.00149482
2579	0.0041123	0.000124356	0.00123877	0.00307163	0.00408963	0.000821784	0.000757481	0.00148441	0.000617087
2579.5	0.000769534	0.00197656	0.000669911	0.00284816	0.0027031	-0.000786258	0.00121789	-0.00202984	0.00252392
2580	-0.00125831	0.00503812	0.00087917	0.00197633	0.000740589	0.000537082	0.000487114	-0.00367832	0.00126419
2580.5	-0.00209991	0.00602788	0.000811023	0.00117692	0.00103393	0.000786846	0.000989842	-0.00238943	0.00145605
2581	-4.23066e-05	0.00680054	0.0011591	0.000751502	0.00113128	0.00115969	0.00211387	-0.00187259	0.00138051
2581.5	0.0012634	0.00679818	-0.00189157	0.00114642	0.000501874	0.00191378	0.00131388	-0.00126526	0.000496743
2582	0.00139903	0.00389468	-0.00384746	0.00483762	-0.00112874	0.00216367	-0.000659208	-0.00022166	0.000569983
2582.5	0.00322353	0.00176627	-0.00341179	0.00623385	-0.00129665	2.5098e-05	0.000160372	0.000854328	0.000492003
2583	0.00433232	0.00096182	0.00071222	0.00590811	0.00104762	-0.00123524	0.00196314	-0.000317447	-0.00017908
2583.5	0.0022042	0.000627872	0.00169082	0.00544971	0.00280386	-0.00205402	0.00340106	-0.00289257	0.00112216
2584	0.00119398	0.000785533	0.000567459	0.00435502	0.00502154	0.000671392	0.00372318	-0.00212419	0.00113264
2584.5	0.0011046	0.00198066	-0.000435224	0.00344131	0.00572535	0.00201923	0.00504055	-0.00125126	-0.000282335
2585	0.00228592	0.00257568	-0.000572333	0.00229844	0.00655887	0.00183268	0.00739239	-0.000997578	-0.0015043
2585.5	0.00419508	0.0039458	-0.000220841	0.0013637	0.00637009	0.00227104	0.00655961	-0.00106357	-0.00130081
2586	0.00447174	0.00422424	0.00257046	-0.000346061	0.00521327	0.00211353	0.00533181	0.00123468	0.000351446
2586.5	0.0054883	0.00233135	0.00626353	0.00184966	0.00475315	0.000433686	0.00490022	0.000808661	0.000666703
2587	0.005568	0.00313762	0.00600597	0.00570409	0.00681124	-0.000418584	0.00518946	4.28672e-05	-0.0002525
2587.5	0.00805231	0.000144044	0.00478943	0.00493235	0.00921618	0.00172326	0.00477003	0.000330587	0.000655861
2588	0.00782648	-0.000650992	0.00587398	0.00340067	0.0073478	0.00342604	0.00328307	2.72139e-05	0.00177131
2588.5	0.0064748	0.000855052	0.00638557	0.00160063	0.00503915	0.00260526	0.00208265	0.000256629	0.00134669
2589	0.00821533	0.00205955	0.00418602	0.00525919	0.0044978	0.00493782	0.000915451	0.000494086	0.00204194
2589.5	0.00684764	0.00371043	0.00385328	0.00801305	0.00396251	0.0045345	0.00121096	-0.000520079	0.00254417
2590	0.00386754	0.00460437	0.00417803	0.00928318	0.00321013	0.00501665	0.00146127	3.39635e-05	0.0029881
2590.5	0.0032237	0.00313097	0.00316683	0.00928371	0.00467136	0.00472681	0.000375643	0.00109265	0.00267206
2591	0.00189632	0.00420593	0.000837776	0.00926919	0.00724547	0.00469757	0.00117191	0.000969143	0.00168248
2591.5	0.00360487	0.00490396	0.00121995	0.00987596	0.00530498	0.00402179	0.000954923	0.00088384	-4.2939e-05
2592	0.00658812	0.00323766	0.00187058	0.00795555	0.00378373	0.00347392	-0.000489442	0.000454737	0.000567865
2592.5	0.00700196	0.00311546	0.00406835	0.00550741	0.00436452	4.78242e-05	0.000804572	0.00115957	3.2671e-05
2593	0.00799085	0.00265252	0.00488794	0.00568605	0.00698401	-0.0013661	-0.000277803	-0.000428241	0.000108784
2593.5	0.0091768	0.00317277	0.00492047	0.00419399	0.00707331	-0.00104772	-0.00240661	-0.0020643	0.000452296
2594	0.006008	0.00434747	0.00371053	0.00172183	0.00766627	-0.000492859	-0.00284653	-0.00167979	0.00124415
2594.5	0.00478945	0.00449382	0.00468708	0.0017317	0.00677853	0.00160371	-0.00116027	-0.000939416	0.00292466
2595	0.00382827	0.00220346	0.00560637	0.00496849	0.00797171	0.00280523	0.00184996	-0.00175116	0.00309326
2595.5	0.00391662	0.000232809	0.00683633	0.0061938	0.0075153	0.0018861	0.00212492	-0.000102034	0.00119906
2596	0.00465642	0.000928143	0.00820204	0.00676773	0.00535803	0.00296707	0.00224311	-9.54998e-05	0.00125909
2596.5	0.00478908	0.00248301	0.00742659	0.0068441	0.00286906	0.00275974	0.00253324	0.000648764	-0.00147687
2597	0.00650606	0.00337143	0.00679896	0.00369361	0.00102249	0.00174181	0.00283549	-9.87802e-05	-0.00141017
2597.5	0.00866137	0.00379545	0.00760387	0.00484367	0.0026803	1.21905e-05	0.00456726	-0.00119012	-0.000543272
2598	0.0114641	0.00697291	0.0074498	0.0058671	0.00451608	-9.24748e-06	0.00328028	-0.000516228	0.002497
2598.5	0.00962257	0.00754176	0.00728672	0.00758419	0.00611968	0.00224446	0.00344394	-0.00036909	0.00518944
2599	0.00668333	0.0094406	0.0089784	0.00958783	0.00634209	0.00377442	0.00429524	0.000612415	0.00611062
2599.5	0.00636986	0.0105735	0.0109777	0.0102857	0.00931192	0.00414154	0.00384076	0.000200629	0.00603257
2600	0.00709788	0.0106539	0.0137552	0.00936707	0.010228	0.00643397	0.00401059	-0.000703736	0.00321217
2600.5	0.00851755	0.0117416	0.0142557	0.00809266	0.00801079	0.00745016	0.00394825	-0.00169053	0.00128243
2601	0.00889983	0.0079166	0.0117225	0.00925202	0.00899936	0.00829991	0.00214585	-0.00210031	0.000876659
2601.5	0.00936659	0.00627509	0.00881228	0.00928049	0.010181	0.00655373	0.00293104	-0.00271315	-0.000371516
2602	0.00951169	0.00652753	0.00819412	0.00900441	0.0136305	0.00490649	0.00361977	-0.00206137	0.000937693
2602.5	0.00972519	0.00829995	0.00836011	0.00856853	0.0128339	0.00253793	0.00187179	-0.000693842	0.00267514
2603	0.00723659	0.00861277	0.00904486	0.0124995	0.00955826	0.00344092	0.00245506	0.00110595	0.000484033
2603.5	0.00822622	0.0105903	0.0126338	0.0120607	0.00784488	0.00547548	0.00337011	0.00132546	-0.0011563
2604	0.0105107	0.011627	0.0150407	0.0111334	0.0093916	0.00681282	0.00187862	0.000292425	-0.00309017
2604.5	0.0100809	0.0119339	0.0130566	0.00769692	0.00950586	0.00735163	-0.000279321	0.001288	-0.00289088
2605	0.0093376	0.0116347	0.0111148	0.00451686	0.00870336	0.00646702	0.000117154	0.00124012	-0.00222313
2605.5	0.012362	0.0121045	0.0115675	0.0074649	0.00548827	0.00615425	-0.000234239	0.000944945	-0.00237769
2606	0.0135127	0.0111841	0.0104249	0.00953237	0.00724926	0.00541689	0.000702153	-0.000733471	-0.000248299
2606.5	0.0106544	0.0120158	0.0100002	0.0128122	0.00933901	0.00535511	0.0015451	-0.00331059	0.00261504
2607	0.00845154	0.012528	0.00978051	0.0142826	0.0117967	0.00382166	0.00302744	-0.00366206	0.001584
2607.5	0.00931277	0.0136252	0.00940408	0.0132922	0.0122248	0.00311579	0.00343319	-0.00414019	0.00143558
2608	0.0118629	0.0157297	0.010418	0.0127783	0.0106777	0.00218799	0.00216523	-0.00370555	-0.000453947
2608.5	0.0150242	0.0164501	0.0126231	0.0133893	0.0114859	0.00270539	0.000245906	-0.00335535	-0.00226507
2609	0.0163198	0.0182983	0.0168972	0.0142899	0.0114557	0.00292608	8.18112e-05	-0.00326652	-0.00206768
2609.5	0.0171209	0.0201889	0.0198564	0.0146055	0.0096523	0.00357626	0.00245705	-0.00364412	-0.00102185
2610	0.0179662	0.0206379	0.0201979	0.0136001	0.00891049	0.00525908	0.00412664	-0.00441982	0.000328074
2610.5	0.0170745	0.0203571	0.0202288	0.0135689	0.0121043	0.00604926	0.00198433	-0.00148006	0.00173429
2611	0.0158209	0.0215119	0.0183539	0.015869	0.0134646	0.0052568	0.000122532	0.0013089	0.00338378
2611.5	0.0159305	0.0214815	0.0167473	0.0148336	0.0130818	0.00589266	0.00156608	0.000362316	0.0018285
2612	0.0128433	0.0198105	0.0168839	0.0124623	0.0095897	0.00732472	0.0019089	-0.000288723	-0.00103362
2612.5	0.0136044	0.020314	0.0177866	0.0134536	0.0102806	0.00695699	0.00195322	0.000552046	-0.00233759
2613	0.0162715	0.0201148	0.0187828	0.0166705	0.0106126	0.00693914	-0.00028236	0.000443848	-0.00117666
2613.5	0.0216246	0.020736	0.0178037	0.0193357	0.00858633	0.00670902	-0.00148649	-0.000291633	0.00121276
2614	0.0240585	0.0235165	0.0180129	0.0201371	0.00923509	0.00770454	-0.0018914	0.00105981	0.00258083
2614.5	0.0259858	0.0241136	0.0198386	0.0198558	0.0109726	0.00635986	-0.00227213	0.00323757	-0.000168642
2615	0.0266063	0.0239145	0.021803	0.0196832	0.0104754	0.00577278	0.00120738	0.00302081	-0.00266881
2615.5	0.0272509	0.0240895	0.0214544	0.0216458	0.00889563	0.00398184	0.00493121	0.00225919	-0.00309815
2616	0.0252136	0.0227113	0.0212687	0.0245102	0.0103286	0.00386771	0.00429126	0.00151768	-0.00317564
2616.5	0.0281543	0.0220298	0.0243038	0.0273625	0.0138094	0.00314323	0.00346135	0.0022539	-0.00200661
2617	0.0314811	0.0233177	0.025427	0.0292648	0.0157944	0.00378674	0.00395843	0.0025277	0.000595928
2617.5	0.0320857	0.0224463	0.0273012	0.0287124	0.0188651	0.00114188	0.00258276	0.00231093	0.0013709
2618	0.0327064	0.0244761	0.0290276	0.0267034	0.0183681	0.0018289	0.00280549	-0.000143542	0.00403576
2618.5	0.0339584	0.0296123	0.0290411	0.0263742	0.0146112	0.00290921	0.00448791	-0.00114039	0.00530733
2619	0.0302244	0.031799	0.0316513	0.0266572	0.0153146	0.00441177	0.00308523	0.00237035	0.00640398
2619.5	0.0276725	0.0339948	0.0360166	0.0267805	0.0153003	0.00491071	0.00210781	0.00349661	0.0052971
2620	0.0276058	0.0336121	0.0383826	0.0278989	0.0170472	0.00440363	0.00388988	0.00192476	0.00139358
2620.5	0.0293123	0.0332023	0.0355675	0.0297201	0.0167314	0.00407029	0.00566295	-0.000268353	-0.0020073
2621	0.0330254	0.0323734	0.0326559	0.0302204	0.0185086	0.00470204	0.0046525	-0.000621835	-5.81862e-05
2621.5	0.0356608	0.0335439	0.0336739	0.0293878	0.01784	0.00419749	0.00235435	-0.000804422	0.00205378
2622	0.0368849	0.0362194	0.038145	0.0302652	0.0164506	0.00310911	0.00072273	-1.1906e-05	0.00470256
2622.5	0.0390299	0.037387	0.03742	0.0334738	0.01691	0.00211969	-0.00048965	-0.00101881	0.00552779
2623	0.0380948	0.0387114	0.0377656	0.0350267	0.0194051	0.0037094	-0.0020096	-0.00199756	0.00543823
2623.5	0.0356478	0.0405154	0.0421102	0.0353221	0.0204617	0.00573584	0.000671487	-0.00193285	0.00343064
2624	0.0350947	0.0418098	0.0430711	0.0366218	0.0190544	0.0082569	0.00309627	-0.00180381	0.0033813
2624.5	0.0364316	0.0445548	0.0417672	0.0391761	0.0212963	0.0097647	0.00369354	-0.000950979	0.00546512
2625	0.040551	0.0460995	0.0410634	0.0398275	0.0232969	0.00906015	0.00228233	-0.000232852	0.00653362
2625.5	0.0430058	0.0443149	0.0423019	0.0392213	0.0251799	0.0103533	0.0031873	0.00153276	0.00344236
2626	0.0427866	0.0444604	0.0439054	0.0401442	0.0255642	0.0121025	0.00562734	0.00277563	0.00105276
2626.5	0.0440593	0.04634	0.0457682	0.0445322	0.0269889	0.0118709	0.00581161	0.00145911	0.00250126
2627	0.0479819	0.0454149	0.0477849	0.0481241	0.0289143	0.0112389	0.00619799	0.00285679	0.00174823
2627.5	0.050095	0.0488809	0.0469306	0.0499036	0.0287588	0.010894	0.00794453	0.00425447	0.00230807
2628	0.0489069	0.0491139	0.0478134	0.0495117	0.0293694	0.0113646	0.00784546	0.00318324	0.00223058
2628.5	0.04757	0.049154	0.0499056	0.0476693	0.0304444	0.00943474	0.0073031	0.00179635	0.00162633
2629	0.0491042	0.0508317	0.053946	0.050447	0.0319326	0.00854954	0.00566606	0.000375278	0.00160514
2629.5	0.054189	0.0537429	0.0549496	0.0517441	0.0322085	0.00931462	0.00621551	0.00111552	0.00210064
2630	0.0562018	0.0567748	0.0569876	0.0519736	0.0329911	0.0113078	0.0064212	0.00122647	0.00121291
2630.5	0.0573179	0.0589833	0.0588929	0.0537924	0.032474	0.0128908	0.0061233	-0.000837967	0.00156567
2631	0.0597046	0.0598771	0.0616488	0.0548031	0.0318121	0.0134437	0.00641955	0.000939705	0.00275079
2631.5	0.0601814	0.0629753	0.0630416	0.0578615	0.0331588	0.01487	0.0038026	0.00280383	0.00293466
2632	0.063268	0.0658294	0.0646998	0.0604163	0.0343275	0.0147498	0.00275993	0.00407686	0.00335176
2632.5	0.0665676	0.0698264	0.06675	0.0613577	0.0352882	0.014936	0.00276679	0.00431246	0.00483644
2633	0.0707318	0.0695864	0.0686496	0.0609933	0.0368129	0.0124443	0.00628407	0.00473906	0.00734448
2633.5	0.0678954	0.0690236	0.0706637	0.0668233	0.0375475	0.0113833	0.0089238	0.00543306	0.00589179
2634	0.067725	0.068868	0.0709469	0.0714441	0.038635	0.0135288	0.0081678	0.00537714	0.00566753
2634.5	0.068395	0.0704797	0.0721046	0.0719423	0.0400754	0.0137465	0.00777072	0.00584194	0.00472753
2635	0.0677663	0.0713948	0.0740194	0.0708844	0.0416726	0.0139547	0.0100426	0.00592072	0.00432634
2635.5	0.0699282	0.0761551	0.0771345	0.0721487	0.0428386	0.0140929	0.00844537	0.00713545	0.00369797
2636	0.0738272	0.0777307	0.080138	0.0738352	0.043498	0.0166704	0.00722511	0.00927903	0.00240411
2636.5	0.0786712	0.0794179	0.0824902	0.0748945	0.0455266	0.0148472	0.00597775	0.0090884	0.00272671
2637	0.0828397	0.0829538	0.0819111	0.0757427	0.0439091	0.0116006	0.00802065	0.00859016	0.00376908
2637.5	0.0817165	0.0874458	0.0811541	0.0782436	0.0442308	0.0133555	0.00984344	0.00678106	0.00343424
2638	0.0815624	0.0894709	0.0801226	0.0774633	0.0437262	0.0160127	0.011606	0.00517905	0.00376287
2638.5	0.084018	0.0911944	0.0817361	0.0751812	0.0428115	0.0174732	0.0117129	0.00239485	0.00323302
2639	0.0871975	0.0925591	0.0831174	0.0756435	0.0424608	0.0180291	0.014145	0.00333212	0.00383709
2639.5	0.0886197	0.0932694	0.0860036	0.0768206	0.0452044	0.0169492	0.0144962	0.00415077	0.00553489
2640	0.0910634	0.0933524	0.088356	0.0781395	0.0494377	0.0175944	0.0161413	0.00644314	0.00601632
2640.5	0.0935191	0.0916351	0.0889955	0.0809994	0.0506282	0.0188814	0.0173129	0.00924618	0.00761963
2641	0.0922876	0.0933618	0.0907238	0.0829577	0.0520177	0.0203012	0.0163645	0.0130786	0.00764065
2641.5	0.0921378	0.0940601	0.0926843	0.0855192	0.0534676	0.021014	0.0160706	0.0132298	0.00865085
2642	0.0949877	0.0947284	0.0924101	0.0874413	0.0550442	0.0217704	0.0150076	0.0126431	0.00860352
2642.5	0.0955657	0.0969678	0.0946723	0.090226	0.0563735	0.0207993	0.0120418	0.012947	0.0095916
2643	0.098862	0.099898	0.095695	0.0942472	0.0547776	0.0231721	0.0105416	0.0123483	0.00906978
2643.5	0.0995849	0.0986573	0.0981924	0.0969234	0.0554918	0.0245462	0.0105796	0.0111966	0.00799306
2644	0.0999057	0.0996091	0.098799	0.0982666	0.0575027	0.0242821	0.0146346	0.0113176	0.00769039
2644.5	0.104151	0.102672	0.100235	0.0988982	0.057641	0.0238999	0.0166148	0.0132521	0.00965157
2645	0.107516	0.103552	0.103722	0.101478	0.0613137	0.0236214	0.0137577	0.0174786	0.0123928
2645.5	0.109739	0.104398	0.106955	0.104151	0.0638405	0.0238327	0.0129303	0.0201168	0.0132442
2646	0.111206	0.107226	0.110382	0.105724	0.067438	0.021781	0.0135505	0.0172582	0.0131908
2646.5	0.111148	0.111293	0.113504	0.105611	0.0689666	0.0233339	0.015935	0.012198	0.0123875
2647	0.111437	0.115092	0.115223	0.107856	0.0693945	0.0249181	0.0161301	0.0120175	0.0123141
2647.5	0.111396	0.116174	0.116913	0.10944	0.0690414	0.0257013	0.0185689	0.0122169	0.0121139
2648	0.109514	0.117699	0.118189	0.110096	0.0685194	0.0263181	0.0184293	0.012559	0.0139464
2648.5	0.11039	0.117716	0.119191	0.111162	0.0693726	0.0264935	0.0177016	0.0137657	0.0143153
2649	0.111813	0.118701	0.119542	0.114017	0.0706873	0.0263745	0.0207227	0.014701	0.0130174
2649.5	0.113517	0.119949	0.120942	0.114682	0.0709616	0.0260312	0.0221785	0.0165068	0.0118844
2650	0.117727	0.123278	0.123552	0.115679	0.0723336	0.026378	0.0215656	0.0148224	0.0137129
2650.5	0.121409	0.126468	0.125253	0.117237	0.0758047	0.0261891	0.0194267	0.0133691	0.0169527
2651	0.127235	0.128825	0.12637	0.119033	0.077985	0.0270498	0.0192783	0.0126919	0.0188355
2651.5	0.130866	0.129135	0.12679	0.121872	0.0791069	0.0281253	0.0179809	0.0123324	0.0173989
2652	0.130307	0.130069	0.129313	0.122788	0.0787721	0.0314228	0.017706	0.0147293	0.0179407
2652.5	0.133012	0.129948	0.129259	0.126791	0.077029	0.0321437	0.01896	0.0176671	0.0185387
2653	0.132791	0.128804	0.130298	0.127137	0.0782565	0.029166	0.0207087	0.0200399	0.0184552
2653.5	0.134423	0.130469	0.130109	0.127579	0.0803496	0.0263983	0.021806	0.0196522	0.0190492
2654	0.132903	0.134823	0.135846	0.127683	0.0809076	0.0269866	0.0221313	0.0199119	0.020936
2654.5	0.133341	0.139132	0.13779	0.127414	0.0794753	0.0282649	0.0251437	0.0189191	0.0205629
2655	0.13542	0.140694	0.137486	0.130227	0.0797077	0.031857	0.0244076	0.0191406	0.0211007
2655.5	0.137727	0.142732	0.137865	0.133166	0.0784685	0.0333043	0.0255473	0.0213305	0.0198611
2656	0.1386	0.143232	0.13643	0.13464	0.0826908	0.0333692	0.0241658	0.0231644	0.0192347
2656.5	0.137112	0.141504	0.138739	0.135779	0.0835778	0.0327778	0.0264214	0.0242827	0.0184335
2657	0.138053	0.140062	0.139974	0.136209	0.0853634	0.0317788	0.0253175	0.0222383	0.020457
2657.5	0.135877	0.141373	0.140418	0.137565	0.0877131	0.0335037	0.0242709	0.0218768	0.0220542
2658	0.13371	0.142866	0.139904	0.137697	0.0891852	0.0364614	0.0239481	0.0226814	0.0257485
2658.5	0.1357	0.144129	0.140512	0.137976	0.09022	0.0379089	0.026412	0.0228667	0.0261555
2659	0.139617	0.146768	0.141014	0.140192	0.0913906	0.0406954	0.0287221	0.0231325	0.0265002
2659.5	0.142842	0.148903	0.141745	0.141183	0.0928658	0.0420682	0.0306915	0.0240597	0.0269374
2660	0.146481	0.149436	0.143964	0.14323	0.093379	0.0414675	0.0327755	0.0245989	0.0268419
2660.5	0.148335	0.151342	0.146487	0.144128	0.0937716	0.0414168	0.0339668	0.0251924	0.0272268
2661	0.14889	0.15383	0.147299	0.145159	0.0921136	0.0396002	0.0348386	0.0269057	0.0274147
2661.5	0.149119	0.153667	0.150187	0.145951	0.0946233	0.0403193	0.0318954	0.027648	0.0253588
2662	0.149557	0.152985	0.14986	0.145921	0.095393	0.0446404	0.0303425	0.0257584	0.0264454
2662.5	0.148995	0.151369	0.150378	0.145217	0.0970131	0.0474175	0.0343326	0.0263439	0.0286097
2663	0.149518	0.151486	0.149056	0.145883	0.0966459	0.0475866	0.0385913	0.0290263	0.0309026
2663.5	0.150805	0.156034	0.149055	0.14831	0.0955007	0.0468607	0.0368787	0.0308602	0.0316534
2664	0.150708	0.158365	0.151602	0.152444	0.0956372	0.0465787	0.0371083	0.0336432	0.0322917
2664.5	0.151626	0.160558	0.153	0.152218	0.0942025	0.0453365	0.0394188	0.0341723	0.0330928
2665	0.149692	0.160661	0.153409	0.150402	0.0959223	0.045981	0.0406166	0.0344381	0.0326896
2665.5	0.150384	0.16	0.155709	0.149406	0.101394	0.046517	0.0418023	0.0356789	0.0335189
2666	0.150823	0.160658	0.154378	0.151025	0.102263	0.0462689	0.0423276	0.0368213	0.034322
2666.5	0.152327	0.160263	0.156398	0.152047	0.101001	0.0489932	0.0437215	0.038036	0.0342304
2667	0.151358	0.158791	0.159455	0.150527	0.102862	0.0502096	0.042739	0.0382736	0.0350858
2667.5	0.15043	0.158834	0.160642	0.15081	0.102333	0.0523501	0.042426	0.0382117	0.0356617
2668	0.15064	0.158466	0.158702	0.150888	0.101163	0.0549346	0.0419141	0.0411675	0.035723
2668.5	0.149715	0.156648	0.157028	0.151663	0.102666	0.0570945	0.0423581	0.0413086	0.0349559
2669	0.148996	0.152734	0.155215	0.150167	0.103904	0.0602435	0.0425519	0.0403721	0.0360002
2669.5	0.152889	0.1535	0.155687	0.149753	0.102427	0.0615977	0.0413676	0.0419608	0.037501
2670	0.157912	0.156341	0.158977	0.151484	0.101132	0.0618396	0.0431478	0.0428458	0.0387102
2670.5	0.159589	0.158513	0.15884	0.151068	0.103446	0.0621057	0.0458629	0.0435558	0.039449
2671	0.158356	0.161159	0.157241	0.151285	0.104494	0.0598193	0.0474712	0.0445997	0.0413057
2671.5	0.160343	0.159482	0.156158	0.153329	0.106247	0.0600468	0.0463956	0.0436471	0.0399857
2672	0.159029	0.157115	0.156055	0.153374	0.107382	0.0614855	0.0477537	0.0430081	0.0402459
2672.5	0.155415	0.154474	0.155952	0.150657	0.108032	0.0627675	0.0490063	0.0436217	0.0410631
2673	0.152709	0.154086	0.155385	0.151194	0.109659	0.0627611	0.0487752	0.0456064	0.0410459
2673.5	0.153176	0.154623	0.156672	0.153625	0.111708	0.0643109	0.0508844	0.0448066	0.0403774
2674	0.152783	0.155673	0.159645	0.15557	0.113486	0.0662347	0.0519924	0.0438821	0.040895
2674.5	0.153001	0.156916	0.158067	0.152102	0.116672	0.0664697	0.0513211	0.0463032	0.0416157
2675	0.153014	0.158253	0.156601	0.150051	0.117032	0.068174	0.0511082	0.0501477	0.0426822
2675.5	0.152424	0.157937	0.157078	0.150733	0.11514	0.0680182	0.0520112	0.0531437	0.0434632
2676	0.152731	0.154726	0.155841	0.150694	0.114855	0.067404	0.0536773	0.0537935	0.0451469
2676.5	0.153628	0.151243	0.154888	0.150438	0.114748	0.0664811	0.0541461	0.0525795	0.0453328
2677	0.153959	0.153376	0.156718	0.149005	0.114686	0.065563	0.054618	0.0522944	0.0477343
2677.5	0.155042	0.1549	0.156142	0.14668	0.113638	0.067323	0.0565194	0.0541565	0.0508173
2678	0.15483	0.156255	0.154661	0.143964	0.111927	0.0696113	0.0551125	0.0543056	0.0508102
2678.5	0.151373	0.157311	0.154612	0.144869	0.113322	0.0691397	0.0538172	0.0544628	0.0524316
2679	0.147031	0.15572	0.153132	0.144492	0.112506	0.068545	0.0544642	0.0565541	0.0524385
2679.5	0.145175	0.151788	0.152712	0.143325	0.111923	0.0692073	0.0570925	0.0595562	0.0520333
2680	0.147725	0.152097	0.150396	0.144794	0.113104	0.0697636	0.0611474	0.062122	0.0541956
2680.5	0.147123	0.152411	0.151168	0.142819	0.11306	0.0730268	0.0638783	0.0627456	0.05372
2681	0.144093	0.148253	0.152127	0.141303	0.11368	0.0755108	0.0631502	0.0628365	0.0543924
2681.5	0.141488	0.145172	0.150131	0.141204	0.115836	0.0766702	0.0617044	0.061335	0.0576082
2682	0.141458	0.142278	0.147438	0.140188	0.116416	0.0767392	0.0606597	0.0613535	0.057981
2682.5	0.141845	0.146167	0.143765	0.141883	0.115972	0.0792329	0.06267	0.0600108	0.0567053
2683	0.141086	0.148909	0.143108	0.142988	0.116701	0.0807134	0.0653107	0.0601921	0.0582402
2683.5	0.140943	0.15012	0.141489	0.141254	0.117798	0.0832626	0.0671673	0.0596034	0.0601391
2684	0.13932	0.15111	0.143187	0.140374	0.117619	0.0856431	0.0707701	0.0626196	0.0608758
2684.5	0.138308	0.149742	0.144475	0.139533	0.116475	0.086658	0.0736099	0.0681207	0.0616468
2685	0.138571	0.148612	0.144032	0.14065	0.115099	0.0866692	0.0754485	0.0691223	0.0631154
2685.5	0.13692	0.144111	0.143043	0.140168	0.117954	0.0866878	0.0742684	0.0677656	0.0660155
2686	0.135848	0.141398	0.144563	0.138064	0.117968	0.0874784	0.0727204	0.068152	0.068815
2686.5	0.138652	0.140425	0.144648	0.13782	0.11642	0.0904863	0.0726772	0.0667792	0.0704907
2687	0.138557	0.140969	0.142746	0.135511	0.114462	0.088956	0.0711986	0.0651751	0.0706404
2687.5	0.138506	0.139019	0.14034	0.13243	0.115746	0.0893004	0.0746509	0.069663	0.0689163
2688	0.137157	0.141065	0.138739	0.130899	0.117283	0.0883371	0.0780489	0.0715352	0.0708353
2688.5	0.136451	0.141477	0.139617	0.130833	0.119206	0.0910435	0.0792575	0.074302	0.0704642
2689	0.1349	0.139075	0.139111	0.132779	0.119869	0.0936679	0.0810783	0.076711	0.0707325
2689.5	0.131118	0.135165	0.139117	0.132463	0.118011	0.0941065	0.0797235	0.0746285	0.0702087
2690	0.129246	0.13333	0.13787	0.131174	0.117835	0.0945065	0.0797742	0.0732375	0.0688847
2690.5	0.128946	0.134902	0.137991	0.129685	0.115558	0.0947474	0.0805215	0.0746151	0.071244
2691	0.128349	0.136659	0.137111	0.128075	0.113844	0.0956975	0.0814437	0.0753312	0.0731267
2691.5	0.125765	0.13426	0.137069	0.128269	0.114073	0.0943437	0.0830868	0.0752311	0.0757192
2692	0.125799	0.133233	0.135864	0.128886	0.115477	0.0936364	0.0859785	0.0756738	0.0764902
2692.5	0.126364	0.132044	0.134104	0.12689	0.117286	0.0960777	0.0872657	0.0786115	0.0781176
2693	0.125401	0.12937	0.130473	0.127009	0.116891	0.0984273	0.086635	0.0806123	0.0780984
2693.5	0.123244	0.127846	0.127778	0.128162	0.115208	0.0987238	0.0846171	0.0819618	0.078228
2694	0.122192	0.124141	0.124486	0.128178	0.112333	0.100516	0.0846439	0.0830317	0.0801429
2694.5	0.119138	0.122617	0.122584	0.12814	0.111093	0.10193	0.0848034	0.0813433	0.0807872
2695	0.118798	0.119636	0.120236	0.126926	0.112652	0.101317	0.0881356	0.0819307	0.0807117
2695.5	0.120606	0.117135	0.121841	0.125833	0.111044	0.102188	0.089031	0.0839255	0.0814204
2696	0.118525	0.11568	0.123525	0.125861	0.112407	0.102407	0.0905266	0.0868633	0.0800702
2696.5	0.115781	0.116408	0.125797	0.12263	0.115694	0.101251	0.092342	0.0881323	0.0811005
2697	0.110873	0.118416	0.125089	0.120529	0.115211	0.102689	0.0935059	0.0886011	0.0813769
2697.5	0.10677	0.117305	0.123242	0.119852	0.114373	0.102844	0.0942387	0.0888407	0.0815587
2698	0.106056	0.115328	0.122404	0.11767	0.113893	0.103379	0.0921426	0.089774	0.0826614
2698.5	0.107309	0.116455	0.120985	0.116588	0.113489	0.103698	0.0913887	0.0932405	0.0850207
2699	0.107753	0.116967	0.117946	0.1157	0.112768	0.105903	0.0943411	0.0952232	0.0846215
2699.5	0.106549	0.116052	0.117526	0.115418	0.11515	0.106385	0.0978455	0.0936534	0.0845159
2700	0.103741	0.115888	0.116224	0.115779	0.115642	0.10715	0.0966151	0.0935472	0.0846394
2700.5	0.104021	0.113348	0.116008	0.115581	0.114848	0.106646	0.097716	0.0941588	0.0859633
2701	0.107356	0.11085	0.115123	0.115028	0.113938	0.106772	0.0972125	0.0941431	0.0859984
2701.5	0.109132	0.109066	0.113879	0.113865	0.110901	0.107173	0.0964497	0.0962625	0.0859812
2702	0.107305	0.108891	0.114043	0.112039	0.109505	0.108254	0.0980724	0.098776	0.0869391
2702.5	0.104537	0.109369	0.112199	0.112511	0.110123	0.107796	0.0988839	0.0978817	0.0864656
2703	0.103297	0.111585	0.109218	0.111819	0.109716	0.108001	0.0986792	0.0971503	0.0855798
2703.5	0.103496	0.110652	0.109732	0.110295	0.106573	0.108798	0.0978924	0.0960308	0.0872435
2704	0.102344	0.107295	0.110349	0.109983	0.103244	0.110217	0.0977992	0.0965398	0.086036
2704.5	0.100751	0.106211	0.112392	0.111098	0.103633	0.109184	0.0997478	0.0994434	0.0862682
2705	0.098634	0.105249	0.113142	0.111404	0.106854	0.109718	0.102625	0.101784	0.0879258
2705.5	0.0981701	0.103622	0.110224	0.108152	0.108299	0.111183	0.103754	0.10141	0.0885479
2706	0.0944291	0.101821	0.10708	0.10591	0.108785	0.113183	0.106004	0.101067	0.0897351
2706.5	0.0942185	0.0997787	0.106162	0.10624	0.109983	0.113751	0.105248	0.0998007	0.0903773
2707	0.0947921	0.098234	0.10626	0.103585	0.111159	0.112048	0.10387	0.100402	0.0907542
2707.5	0.092157	0.0987008	0.105116	0.102854	0.110924	0.114437	0.103382	0.100214	0.0903068
2708	0.0941943	0.0966192	0.103317	0.102307	0.108029	0.114216	0.103383	0.101032	0.0890049
2708.5	0.096107	0.094975	0.101618	0.10189	0.105834	0.113285	0.103947	0.101222	0.087711
2709	0.0966404	0.0954721	0.10039	0.0978539	0.105298	0.111423	0.103468	0.100392	0.0885503
2709.5	0.0934183	0.098249	0.0971707	0.0957116	0.106544	0.111069	0.101979	0.0983373	0.089452
2710	0.0902565	0.0966592	0.094371	0.0961841	0.10659	0.11184	0.105322	0.0988564	0.0900259
2710.5	0.0865277	0.0939746	0.0929495	0.0969401	0.105984	0.112316	0.10604	0.101987	0.0909295
2711	0.0841059	0.0909312	0.0947579	0.0976539	0.106156	0.113392	0.106038	0.103686	0.0922473
2711.5	0.0806345	0.0912353	0.0933395	0.099001	0.106121	0.113521	0.104811	0.102131	0.0916632
2712	0.0808344	0.0922422	0.0921985	0.096307	0.108217	0.114919	0.104725	0.101811	0.0915938
2712.5	0.0824537	0.0898684	0.0930812	0.0936311	0.110742	0.114888	0.105386	0.103649	0.0930784
2713	0.0857177	0.090821	0.0934603	0.0925506	0.110414	0.114583	0.106657	0.106062	0.092436
2713.5	0.0861509	0.0915052	0.0951935	0.0926765	0.107791	0.114142	0.105931	0.107508	0.0912829
2714	0.0864233	0.0909017	0.0946106	0.0924555	0.104149	0.112823	0.105459	0.108029	0.0910164
2714.5	0.0866353	0.0881479	0.0900619	0.0920537	0.104665	0.111148	0.104947	0.10808	0.0918678
2715	0.0840488	0.0871283	0.0899134	0.0922308	0.10668	0.111612	0.105419	0.106255	0.0935495
2715.5	0.0853627	0.083862	0.0900242	0.089724	0.107899	0.114419	0.104642	0.103487	0.094821
2716	0.0850802	0.0831892	0.0915464	0.0887582	0.10793	0.11592	0.105044	0.101569	0.0943636
2716.5	0.0806561	0.0818801	0.0902037	0.0894693	0.106188	0.114583	0.102358	0.10179	0.0938799
2717	0.0775912	0.0834692	0.0869309	0.0897009	0.103933	0.113768	0.101093	0.102997	0.0937864
2717.5	0.0800712	0.0837767	0.0846141	0.090605	0.101886	0.115009	0.100777	0.103353	0.0925609
2718	0.0811681	0.0845787	0.0848638	0.0892081	0.0996857	0.11378	0.100504	0.103388	0.0900909
2718.5	0.0825746	0.0848319	0.0869049	0.0857966	0.0983537	0.110901	0.102897	0.102331	0.0903129
2719	0.0812549	0.0831701	0.0862861	0.0824184	0.098421	0.109729	0.106159	0.103246	0.0907883
2719.5	0.0814431	0.0823558	0.0854231	0.0815946	0.0978399	0.110519	0.105065	0.10349	0.0938975
2720	0.0824556	0.079738	0.0844334	0.0805386	0.0993187	0.111158	0.103942	0.103373	0.0971414
2720.5	0.0817592	0.0778139	0.0836609	0.0818017	0.0971061	0.110959	0.101645	0.102328	0.096891
2721	0.0794504	0.074765	0.0805511	0.08232	0.0981144	0.111177	0.100989	0.0993128	0.0947829
2721.5	0.0755975	0.0762668	0.080982	0.0820541	0.0986554	0.110706	0.099851	0.10028	0.0931271
2722	0.0776073	0.0771445	0.0796426	0.080386	0.0956648	0.111011	0.0997892	0.100315	0.0913729
2722.5	0.0788411	0.0780583	0.0788973	0.0818211	0.0929337	0.110709	0.101051	0.10016	0.0887762
2723	0.0771959	0.076264	0.0772474	0.083193	0.0932816	0.109337	0.102063	0.101319	0.0868611
2723.5	0.0773963	0.0732513	0.0772471	0.0817813	0.0943384	0.106149	0.10075	0.102316	0.087057
2724	0.0760085	0.0705855	0.0781274	0.0780323	0.094418	0.104049	0.100471	0.101165	0.0881135
2724.5	0.0722442	0.0700579	0.0772134	0.0767865	0.0937829	0.102996	0.0994026	0.0989415	0.0875494
2725	0.07154	0.0700822	0.0758108	0.0780288	0.0915012	0.103591	0.0985871	0.0971344	0.0867602
2725.5	0.0712861	0.0726066	0.0756689	0.0781824	0.0897323	0.107041	0.0969573	0.0977801	0.0868235
2726	0.0728739	0.0728722	0.0740885	0.0807365	0.0894441	0.106215	0.0972939	0.0973623	0.0866615
2726.5	0.0719526	0.0732977	0.0740522	0.0804438	0.0898465	0.103379	0.0931491	0.0961302	0.086582
2727	0.070207	0.073684	0.0750473	0.079946	0.0897062	0.101241	0.0924996	0.0953405	0.0844819
2727.5	0.0712078	0.0692873	0.0747607	0.0803319	0.0873251	0.100586	0.092019	0.0968668	0.0834917
2728	0.069406	0.0682803	0.0731593	0.0790139	0.0866842	0.0991935	0.0920089	0.0967928	0.0824753
2728.5	0.0667638	0.0668059	0.0709005	0.0774034	0.0868364	0.0989491	0.09107	0.0959829	0.0836724
2729	0.0666106	0.0679643	0.0702702	0.0784046	0.0880683	0.0987748	0.0877848	0.094389	0.0834743
2729.5	0.0685042	0.0677777	0.0690458	0.0773309	0.0888901	0.0984195	0.0892526	0.0943773	0.0850394
2730	0.0706551	0.066991	0.0687805	0.0749484	0.0882463	0.0974514	0.0903434	0.0949426	0.0846785
2730.5	0.0688896	0.0667743	0.0706202	0.0736758	0.0865348	0.0952288	0.0899987	0.0946836	0.0833685
2731	0.0682861	0.067595	0.0709069	0.0716854	0.0849049	0.0954937	0.0895153	0.0936124	0.0844551
2731.5	0.0706784	0.0669079	0.0721586	0.0714381	0.0837906	0.0957103	0.0897015	0.0944853	0.0849124
2732	0.0728978	0.0676171	0.0690344	0.0702138	0.0828453	0.0969571	0.0907019	0.0932774	0.082929
2732.5	0.0698094	0.065205	0.0643873	0.0709558	0.083803	0.0972631	0.0901282	0.0918523	0.0818201
2733	0.0663471	0.0618339	0.0636095	0.0715108	0.0847606	0.0942396	0.0892951	0.0936983	0.0807614
2733.5	0.065024	0.0614273	0.0646321	0.071511	0.0858903	0.0931704	0.0896201	0.0933328	0.0800124
2734	0.067352	0.06106	0.0664509	0.0695147	0.0868842	0.092813	0.0906297	0.0917448	0.0789357
2734.5	0.0673559	0.0621674	0.0658058	0.0660739	0.0859932	0.0909284	0.0917299	0.0891054	0.0775373
2735	0.064328	0.0641132	0.0656403	0.065869	0.0854793	0.0934396	0.0905019	0.0890112	0.0792331
2735.5	0.0605361	0.0638967	0.0650436	0.0663156	0.0829268	0.0946432	0.0890658	0.0897535	0.0794672
2736	0.057862	0.0618375	0.0633159	0.0657941	0.0797831	0.0939022	0.0859379	0.0906747	0.0790439
2736.5	0.0554655	0.0613105	0.0619562	0.0672148	0.0788621	0.0936173	0.0846647	0.0915898	0.0766403
2737	0.0548703	0.0617243	0.0620562	0.0674232	0.0776487	0.093757	0.0825622	0.0909428	0.073358
2737.5	0.0547658	0.06095	0.0618878	0.0637202	0.0765317	0.0923357	0.0831559	0.0896906	0.0718349
2738	0.0555298	0.0623893	0.0627177	0.0617543	0.0740637	0.0907553	0.0820578	0.0883359	0.0717474
2738.5	0.0542431	0.0607646	0.0622357	0.0616611	0.0773136	0.0886441	0.0814572	0.0876105	0.0720599
2739	0.0539658	0.0607985	0.0592356	0.0600813	0.0782083	0.087013	0.0796836	0.0857451	0.0707802
2739.5	0.0558115	0.0601027	0.0590824	0.0591287	0.0762259	0.0884147	0.0808383	0.0860249	0.0704111
2740	0.0582805	0.0586228	0.0571378	0.0573619	0.0737309	0.0874375	0.080645	0.0836348	0.0706754
2740.5	0.0601022	0.0572334	0.0557271	0.0572267	0.0728131	0.0869308	0.0806508	0.080547	0.0724376
2741	0.0608784	0.0557716	0.0553297	0.0585692	0.0718984	0.0862118	0.0768718	0.0799482	0.0716464
2741.5	0.0589485	0.0560228	0.0563708	0.0586391	0.0699734	0.0827063	0.0776346	0.0797918	0.0697393
2742	0.0584099	0.0564972	0.0557925	0.0589201	0.0705455	0.0811526	0.0743804	0.0815534	0.0686143
2742.5	0.0564639	0.0536784	0.0546262	0.059762	0.0696911	0.080342	0.0697963	0.0818553	0.0684041
2743	0.0555152	0.0500996	0.0550431	0.0602964	0.0684025	0.0805447	0.0716992	0.0805971	0.0659241
2743.5	0.0547354	0.0495668	0.0553666	0.0567836	0.0683896	0.0805183	0.0731075	0.081458	0.0655329
2744	0.057474	0.0502434	0.0538415	0.056362	0.071103	0.0812808	0.0724892	0.0805617	0.0663481
2744.5	0.0569878	0.0492552	0.0547772	0.0563416	0.0705263	0.0800674	0.0708003	0.0800031	0.0661359
2745	0.0556893	0.0502636	0.053029	0.0564448	0.0696328	0.0798529	0.0691085	0.0790626	0.0665972
2745.5	0.0567231	0.0517032	0.0495406	0.057124	0.0676718	0.0778361	0.0691236	0.076409	0.0665238
2746	0.0534503	0.0519515	0.0513209	0.0556832	0.0653068	0.0771078	0.0692624	0.0763953	0.0655456
2746.5	0.0504953	0.0531017	0.0543889	0.0546706	0.0633006	0.073559	0.0715998	0.0779579	0.0656872
2747	0.0524258	0.0528495	0.056133	0.0563391	0.0639423	0.0704519	0.0707947	0.0769932	0.065083
2747.5	0.0541231	0.0513729	0.0556425	0.0573502	0.0641256	0.0681095	0.0720253	0.075556	0.0653312
2748	0.0553902	0.0492811	0.0561321	0.0569258	0.0628584	0.067801	0.0710213	0.0757615	0.0643952
2748.5	0.052982	0.0481333	0.0565614	0.0551473	0.0635424	0.0681512	0.0690341	0.0762283	0.0641026
2749	0.0548764	0.0474831	0.055121	0.0546053	0.0642234	0.068914	0.0683166	0.0750746	0.0633013
2749.5	0.0567427	0.0496195	0.0532855	0.0555139	0.0629682	0.0697974	0.0692458	0.0742748	0.0649468
2750	0.0545357	0.0491171	0.0543542	0.0541788	0.0618579	0.0707412	0.0688148	0.0734187	0.0658042
2750.5	0.0522242	0.0483645	0.0558603	0.0548764	0.0603676	0.0699189	0.0674732	0.0748284	0.0618705
2751	0.0533426	0.0484442	0.0552523	0.0551246	0.060343	0.0693597	0.0659536	0.0762241	0.0587893
2751.5	0.0515096	0.0469768	0.0524489	0.0552251	0.0591724	0.0698306	0.0623562	0.0761642	0.0592647
2752	0.0518279	0.0482689	0.0504808	0.0537574	0.0580863	0.0705188	0.0617052	0.0741319	0.0581398
2752.5	0.0533364	0.0506196	0.0487269	0.0522806	0.0579442	0.0709102	0.0629331	0.0725098	0.0580583
2753	0.0525007	0.0499333	0.049075	0.0519017	0.060073	0.0708239	0.0627195	0.0704574	0.0596515
2753.5	0.0529115	0.0466837	0.0494292	0.0531784	0.0599882	0.0700139	0.0607416	0.0694023	0.0600002
2754	0.0555259	0.0452647	0.0506309	0.0536831	0.0601446	0.0681399	0.0623044	0.069292	0.0578419
2754.5	0.05578	0.0458723	0.0515551	0.0513138	0.0585731	0.0672117	0.0633876	0.0709853	0.0562525
2755	0.0566291	0.0459522	0.0507482	0.0476567	0.056513	0.0671014	0.0646669	0.0718562	0.0553225
2755.5	0.0563766	0.0442045	0.0490096	0.0482429	0.0534367	0.067628	0.0644776	0.0716254	0.0577742
2756	0.057652	0.0440009	0.0484109	0.049767	0.0515636	0.065455	0.0616434	0.0707572	0.057546
2756.5	0.0545848	0.0454078	0.0471638	0.0515385	0.0541992	0.064399	0.061433	0.0709043	0.0571146
2757	0.051228	0.0461543	0.0480037	0.0487983	0.054582	0.0652852	0.0595338	0.0706172	0.0568783
2757.5	0.0517355	0.0470967	0.0496097	0.0466553	0.0526306	0.0672861	0.0567902	0.071088	0.0557051
2758	0.0508075	0.051049	0.0515293	0.0480498	0.0524013	0.0680275	0.0576988	0.0707768	0.054745
2758.5	0.0508204	0.0524439	0.0494982	0.0471765	0.0532998	0.0672708	0.0572291	0.070178	0.0546715
2759	0.053813	0.0498248	0.0484654	0.0463997	0.05374	0.0654622	0.057233	0.0663041	0.0536933
2759.5	0.0541638	0.0453389	0.0476528	0.0471097	0.0538425	0.0658443	0.0569715	0.0650579	0.0515228
2760	0.0524276	0.0436035	0.0480314	0.0484681	0.0538454	0.0665063	0.0558083	0.0651689	0.049851
2760.5	0.0532408	0.0442596	0.0477406	0.0468047	0.0551391	0.0650524	0.054992	0.0655211	0.0502219
2761	0.0524537	0.0461763	0.0461047	0.0465407	0.0550939	0.0625274	0.0549959	0.0630164	0.0501605
2761.5	0.0526235	0.0466545	0.0437572	0.0474951	0.0532181	0.0607165	0.0551749	0.0628036	0.04875
2762	0.0544582	0.046222	0.0448808	0.0490375	0.0504225	0.0622374	0.0558454	0.066445	0.0472993
2762.5	0.0534137	0.0478311	0.0450394	0.049241	0.0474851	0.0629478	0.0539103	0.0672637	0.0477747
2763	0.0506563	0.0497118	0.0466878	0.0474451	0.0472017	0.0645194	0.0512454	0.0658286	0.0490402
2763.5	0.0489284	0.05019	0.0504021	0.0446207	0.0466801	0.0637026	0.0513249	0.0665507	0.050724
2764	0.0472245	0.04869	0.052126	0.0445227	0.0469094	0.0603285	0.052068	0.0669371	0.0490883
2764.5	0.0467672	0.0458057	0.0533975	0.0464995	0.0493433	0.058455	0.0507512	0.0665977	0.0472074
2765	0.0494022	0.0464469	0.051216	0.0478129	0.0494972	0.0580098	0.0498477	0.0639321	0.0476868
2765.5	0.0509313	0.0467202	0.0516703	0.0474857	0.0487103	0.0600593	0.0494961	0.0609529	0.0483331
2766	0.0495693	0.0486341	0.0503845	0.0463443	0.050529	0.0595683	0.0493737	0.058227	0.0490478
2766.5	0.0493815	0.0466727	0.0502598	0.0473321	0.0525347	0.0598663	0.0513261	0.0575739	0.0473196
2767	0.0498532	0.0442228	0.0475446	0.0501293	0.0528697	0.0610256	0.050471	0.057908	0.0451733
2767.5	0.0492794	0.0462634	0.0462468	0.0492232	0.0551951	0.0592512	0.0481562	0.0580532	0.0446515
2768	0.0495742	0.0470042	0.0470179	0.0500722	0.0562178	0.0570497	0.0471352	0.0601324	0.0443408
2768.5	0.0506451	0.047347	0.0459705	0.0512862	0.0539592	0.0558134	0.0502157	0.0582429	0.0425202
2769	0.0495848	0.0456029	0.0467506	0.0493669	0.0503648	0.0543744	0.0508414	0.0578955	0.0433233
2769.5	0.0478731	0.0479843	0.0460682	0.0467388	0.0485375	0.0539439	0.0494525	0.0601114	0.0459902
2770	0.0473638	0.0498652	0.0458532	0.0489662	0.049898	0.0545822	0.0497827	0.0594584	0.0479131
2770.5	0.0487685	0.0501507	0.0458011	0.0505422	0.0511892	0.0555462	0.050318	0.0616321	0.0486479
2771	0.0531729	0.0519834	0.0478329	0.0531646	0.0518531	0.0552943	0.0489805	0.0633294	0.0486006
2771.5	0.0530054	0.0532461	0.0495782	0.0531453	0.0501405	0.0558434	0.0469886	0.0634283	0.0443352
2772	0.0506746	0.0499881	0.0496257	0.0503485	0.0490463	0.0568316	0.0478738	0.0601595	0.042603
2772.5	0.0499884	0.0474932	0.0497094	0.0536978	0.0487421	0.0561166	0.04856	0.060948	0.0417836
2773	0.0493706	0.0459965	0.0481646	0.0540796	0.0464898	0.0544365	0.0485858	0.0602025	0.0421424
2773.5	0.0503531	0.0460198	0.043209	0.0518679	0.0474343	0.0556468	0.0477913	0.0566221	0.043416
2774	0.0510301	0.0473911	0.0420955	0.0530882	0.0486261	0.056763	0.0471506	0.0574629	0.0444383
2774.5	0.0541037	0.0516938	0.0439193	0.0534037	0.0532559	0.0587574	0.049764	0.0577306	0.0441678
2775	0.0564575	0.0553029	0.0489913	0.0518012	0.0529126	0.0593838	0.0516114	0.0577471	0.0450794
2775.5	0.0558036	0.0541561	0.0501879	0.0527893	0.0517311	0.0572238	0.051583	0.0590945	0.0465239
2776	0.0559298	0.0526113	0.0501391	0.0557317	0.0509596	0.0573147	0.0515215	0.0587451	0.0459559
2776.5	0.0558952	0.0510423	0.0505969	0.0556522	0.0517263	0.0565757	0.0526452	0.0581885	0.0462825
2777	0.056134	0.0496725	0.049951	0.0552863	0.0509157	0.0562541	0.0537267	0.0569122	0.0446368
2777.5	0.0549976	0.0515144	0.0508703	0.054462	0.0488566	0.0556502	0.0526037	0.0547754	0.0444608
2778	0.0546172	0.0518816	0.0511231	0.053885	0.0490202	0.0552949	0.0490349	0.0560786	0.0448236
2778.5	0.0543535	0.0498996	0.0520575	0.0532839	0.0500764	0.0539335	0.0455445	0.0585619	0.0445853
2779	0.0552679	0.0509756	0.0524461	0.0545133	0.0508401	0.0529437	0.04621	0.0585844	0.042648
2779.5	0.0567372	0.050604	0.0530428	0.0558394	0.0506087	0.0526198	0.0478736	0.0581023	0.0417462
2780	0.0574346	0.050338	0.0548639	0.054801	0.0472378	0.0539678	0.0483642	0.0582213	0.0430138
2780.5	0.0570985	0.0530667	0.0558919	0.0508887	0.0456493	0.0585754	0.0479802	0.0569751	0.0448744
2781	0.0582864	0.0543116	0.0565581	0.0491266	0.0459427	0.0603771	0.0496319	0.0556204	0.046331
2781.5	0.0550914	0.0551373	0.0570221	0.048224	0.049089	0.0614381	0.0491997	0.0588034	0.0468707
2782	0.0535813	0.0532459	0.0589821	0.049143	0.0500911	0.061481	0.0479563	0.0603016	0.0489404
2782.5	0.0549381	0.0522321	0.0612135	0.0550169	0.0514822	0.0604359	0.0487124	0.0600386	0.0487142
2783	0.0585347	0.0523009	0.0589755	0.0587346	0.0524965	0.0611713	0.0468388	0.0601978	0.0470162
2783.5	0.0588502	0.0551956	0.0593492	0.0587217	0.0555765	0.0617547	0.0462981	0.0600735	0.0447694
2784	0.0611359	0.0579304	0.059741	0.0587722	0.0557101	0.0601523	0.0476967	0.0584253	0.0440445
2784.5	0.0603135	0.0617298	0.059195	0.0567509	0.0569355	0.0593774	0.0486308	0.0582105	0.0446103
2785	0.0590326	0.0620973	0.0598582	0.0577394	0.0593732	0.0602649	0.0503038	0.0582612	0.0450596
2785.5	0.0582705	0.061171	0.060805	0.0588756	0.0600739	0.0599823	0.0513465	0.0589733	0.0447268
2786	0.0620321	0.0594335	0.058727	0.0590408	0.0596376	0.0609011	0.052896	0.0591787	0.0448383
2786.5	0.0649934	0.059991	0.0569536	0.0581173	0.0596507	0.0616753	0.0509561	0.0612539	0.0453559
2787	0.0641188	0.0599183	0.0564982	0.0586867	0.0590094	0.0607871	0.0493722	0.0613025	0.0445104
2787.5	0.0620338	0.0623185	0.0588866	0.0583935	0.0599756	0.0615758	0.0492238	0.0599438	0.0456171
2788	0.0617824	0.0625775	0.063181	0.0568759	0.0619038	0.0613246	0.0484361	0.059534	0.0477914
2788.5	0.0653149	0.0645615	0.0654488	0.0618876	0.0641577	0.0620072	0.0478414	0.0608835	0.0486508
2789	0.0660527	0.0655926	0.0663928	0.0631235	0.064955	0.0626656	0.0472076	0.0576027	0.0478958
2789.5	0.0686724	0.066491	0.0664471	0.0644137	0.0647722	0.0612468	0.0478283	0.0561836	0.047378
2790	0.0715173	0.0649919	0.0702168	0.0650977	0.0677741	0.0614976	0.0496464	0.0578507	0.0482253
2790.5	0.0708881	0.066584	0.0716705	0.0649072	0.0710082	0.0633503	0.0505175	0.059558	0.047225
2791	0.0715817	0.0701846	0.0729824	0.0674671	0.0698664	0.0651017	0.0516329	0.0603907	0.0460075
2791.5	0.0724604	0.0720813	0.0760707	0.0673731	0.0663482	0.0670896	0.0492259	0.0609721	0.0471002
2792	0.0739704	0.0709863	0.0770389	0.0675958	0.0650406	0.0676686	0.0509264	0.0605161	0.0480782
2792.5	0.0759388	0.0691435	0.0773828	0.0693626	0.0643	0.0689279	0.0557694	0.0613307	0.0477152
2793	0.0752493	0.0707839	0.0744577	0.0721065	0.0632217	0.0703513	0.0590623	0.0632371	0.047875
2793.5	0.0752112	0.0745716	0.0736888	0.0747841	0.0611451	0.0695238	0.0583291	0.0634667	0.0486479
2794	0.0742926	0.0744327	0.0735413	0.0783273	0.0605674	0.0677408	0.0567908	0.0648804	0.0483171
2794.5	0.0756096	0.0746949	0.0735475	0.0789723	0.0637173	0.067268	0.056112	0.0659363	0.0495284
2795	0.0773851	0.0777377	0.0771184	0.0745266	0.068945	0.0664718	0.0552944	0.0669842	0.0514292
2795.5	0.0790882	0.0796436	0.0828879	0.0756331	0.0707377	0.0659146	0.0536838	0.067652	0.0524193
2796	0.080168	0.0831026	0.0845228	0.0786636	0.0702898	0.0665733	0.0520672	0.0678736	0.0528987
2796.5	0.0824422	0.0834041	0.0848126	0.0799028	0.0705596	0.0682357	0.0488552	0.0663158	0.0515526
2797	0.0827862	0.0827225	0.082533	0.0823483	0.071692	0.0690658	0.0492984	0.0648022	0.0515776
2797.5	0.0800823	0.0828793	0.0835376	0.0845284	0.0735059	0.0697825	0.050969	0.0634576	0.0518982
2798	0.0797709	0.0844987	0.0867317	0.0869106	0.0729706	0.0705788	0.0533122	0.0636429	0.0515996
2798.5	0.082596	0.087421	0.0900766	0.0879659	0.0719196	0.0721399	0.0546571	0.0630361	0.0514718
2799	0.0851798	0.0875356	0.0927429	0.0864909	0.071137	0.0719302	0.0550039	0.0635974	0.0521684
2799.5	0.0860789	0.0881569	0.0909701	0.0857217	0.0730898	0.0693682	0.0541595	0.0653891	0.0517974
2800	0.086033	0.0911185	0.0882533	0.0868916	0.0768972	0.0692527	0.0536197	0.0639238	0.0511549
2800.5	0.0870727	0.0921469	0.0883714	0.0903596	0.0793657	0.0701215	0.0537132	0.0654985	0.0524627
2801	0.0892063	0.0942098	0.0905372	0.0931702	0.0790114	0.0686235	0.05729	0.066677	0.052548
2801.5	0.0894499	0.0952624	0.0929323	0.0920964	0.0766879	0.0674006	0.058816	0.0662471	0.0523017
2802	0.0905823	0.0980129	0.0947513	0.0924159	0.0745031	0.0685445	0.0585055	0.0644742	0.0517678
2802.5	0.0935603	0.0971987	0.094779	0.0915473	0.0773727	0.0689477	0.0584242	0.0642836	0.0517345
2803	0.0962809	0.0942856	0.0932084	0.0927294	0.0788581	0.0690446	0.0577488	0.0637491	0.0522421
2803.5	0.0958169	0.0942285	0.0922741	0.0957089	0.0807658	0.0681571	0.0572273	0.0642682	0.0537388
2804	0.0999892	0.0956068	0.091762	0.0984652	0.0825981	0.0679018	0.057143	0.0649562	0.0539448
2804.5	0.102646	0.0975612	0.0931619	0.0980219	0.084747	0.0675524	0.0570226	0.0698482	0.0531838
2805	0.104719	0.100674	0.0958497	0.100145	0.0870227	0.0685854	0.055319	0.0695932	0.05306
2805.5	0.105988	0.101711	0.0975784	0.100923	0.0866324	0.0714086	0.0571649	0.0676715	0.0522608
2806	0.106019	0.102815	0.101617	0.101659	0.086803	0.0739689	0.0565952	0.0656634	0.0512423
2806.5	0.106942	0.102972	0.10521	0.101927	0.0859212	0.0738511	0.0579074	0.0665624	0.0530085
2807	0.106498	0.103467	0.107714	0.103303	0.0851148	0.0710699	0.0580947	0.0665306	0.0539302
2807.5	0.108431	0.107789	0.105434	0.106584	0.0864556	0.0697821	0.0578116	0.0648241	0.0535311
2808	0.110665	0.10946	0.102784	0.109515	0.0888399	0.0700649	0.0565423	0.0648325	0.0549796
2808.5	0.111396	0.110833	0.104414	0.11159	0.090232	0.0682801	0.0556591	0.0643544	0.0551152
2809	0.111973	0.112971	0.106206	0.113107	0.0918021	0.0681191	0.0556686	0.0658807	0.05548
2809.5	0.1089	0.113596	0.109883	0.113219	0.0911164	0.0684236	0.0585582	0.0655574	0.0550949
2810	0.113856	0.113451	0.115942	0.112293	0.0907775	0.0706149	0.0610618	0.0681996	0.054758
2810.5	0.114197	0.115017	0.116278	0.112918	0.0899411	0.0748473	0.0619911	0.0695792	0.0554023
2811	0.115547	0.114477	0.117111	0.116271	0.0909985	0.0770025	0.0621967	0.0715559	0.0560567
2811.5	0.11836	0.115174	0.118355	0.118196	0.0927014	0.0748945	0.061184	0.0731365	0.0566447
2812	0.119296	0.11886	0.120838	0.118669	0.0958669	0.0739132	0.0598486	0.0728393	0.0576911
2812.5	0.121228	0.121514	0.122389	0.119245	0.0978533	0.0737909	0.0577894	0.0724537	0.0570124
2813	0.121271	0.123768	0.12432	0.121067	0.0982444	0.0704598	0.0597442	0.0707974	0.0558432
2813.5	0.126007	0.128584	0.12543	0.119825	0.0992507	0.0693845	0.0629326	0.0715879	0.0553435
2814	0.129673	0.131673	0.126342	0.122554	0.0990748	0.0703093	0.0642541	0.0714697	0.0539994
2814.5	0.130906	0.13234	0.125894	0.125007	0.0963053	0.0737626	0.0639201	0.0719747	0.0543441
2815	0.131448	0.132021	0.127976	0.127444	0.0947543	0.0751603	0.0627567	0.0725862	0.0537962
2815.5	0.134253	0.130305	0.128743	0.128777	0.0966624	0.0747341	0.0589485	0.0711993	0.0546475
2816	0.134035	0.131805	0.130167	0.12837	0.100884	0.0743537	0.0567236	0.0713786	0.0556557
2816.5	0.132976	0.133627	0.132322	0.13034	0.102692	0.0737756	0.0572009	0.0719319	0.055719
2817	0.134065	0.132915	0.134962	0.132916	0.102519	0.0732071	0.0597018	0.0718418	0.0549378
2817.5	0.137694	0.133673	0.138123	0.135392	0.102416	0.0742213	0.0582399	0.0702197	0.0533886
2818	0.139551	0.134937	0.139313	0.135428	0.102931	0.074917	0.0567178	0.070395	0.0537775
2818.5	0.138858	0.13811	0.141543	0.138041	0.101437	0.0753643	0.0564171	0.0725949	0.0555377
2819	0.139448	0.137942	0.145178	0.138122	0.102395	0.0767983	0.0576394	0.0722997	0.0552772
2819.5	0.140742	0.137445	0.14612	0.137492	0.103598	0.0771515	0.0584455	0.0713451	0.0550127
2820	0.143849	0.140748	0.145367	0.138862	0.103944	0.0779969	0.0565435	0.0706056	0.0551986
2820.5	0.147041	0.143939	0.143749	0.141019	0.103602	0.0766107	0.0585831	0.067942	0.0553785
2821	0.147792	0.145445	0.140825	0.142072	0.101298	0.0771666	0.0599744	0.0673271	0.0549471
2821.5	0.152712	0.146896	0.141478	0.142672	0.100733	0.0765452	0.0608741	0.0665595	0.0558829
2822	0.153202	0.148145	0.145743	0.145722	0.103845	0.0757501	0.0609052	0.0668192	0.0542111
2822.5	0.153253	0.150435	0.14873	0.14739	0.106983	0.0760696	0.0591692	0.0695197	0.053635
2823	0.152251	0.153473	0.151545	0.149242	0.107845	0.0772191	0.057207	0.0707063	0.0554012
2823.5	0.152958	0.155081	0.153817	0.151242	0.108623	0.0781298	0.0577509	0.0718708	0.0559711
2824	0.152727	0.155425	0.153692	0.151722	0.109889	0.0782515	0.058901	0.0702466	0.0563198
2824.5	0.155022	0.156319	0.155705	0.152501	0.110895	0.0759751	0.0614927	0.068339	0.055607
2825	0.159453	0.157215	0.158469	0.152755	0.115735	0.0735685	0.0631586	0.0683454	0.05448
2825.5	0.161913	0.158084	0.159429	0.153012	0.115948	0.0726215	0.0623365	0.066289	0.0517949
2826	0.162639	0.159813	0.159054	0.152732	0.118252	0.0722536	0.0619215	0.0660421	0.0512509
2826.5	0.163861	0.1622	0.158434	0.155275	0.118643	0.0705635	0.0624143	0.0664064	0.0500777
2827	0.168327	0.165144	0.161177	0.159371	0.118239	0.07042	0.0615862	0.0671044	0.0523163
2827.5	0.171555	0.165102	0.165934	0.162041	0.119055	0.0723827	0.0612135	0.0682548	0.0550214
2828	0.17414	0.163831	0.170052	0.162741	0.118678	0.0752622	0.0571706	0.0699983	0.055145
2828.5	0.174742	0.163331	0.174689	0.163089	0.117685	0.0760886	0.0561887	0.0669929	0.0539918
2829	0.174544	0.16591	0.173843	0.163122	0.117293	0.0756387	0.0570164	0.065403	0.0559872
2829.5	0.177093	0.166403	0.173935	0.163379	0.116071	0.0727594	0.0594635	0.0662618	0.055588
2830	0.17753	0.169157	0.174443	0.164755	0.11772	0.0701527	0.0619831	0.0679229	0.0520625
2830.5	0.179243	0.173917	0.175214	0.166201	0.11829	0.0713265	0.0637457	0.0675955	0.0494919
2831	0.178775	0.1764	0.176048	0.169214	0.122463	0.0738973	0.0645402	0.0661845	0.04933
2831.5	0.17754	0.175858	0.177286	0.173859	0.123967	0.0767143	0.0634439	0.0662693	0.0502739
2832	0.180563	0.178265	0.179076	0.177045	0.122854	0.0767036	0.0613313	0.0666135	0.052221
2832.5	0.180281	0.180721	0.181861	0.17821	0.122353	0.0742055	0.0586005	0.0670079	0.0538765
2833	0.18441	0.184148	0.181893	0.179782	0.124292	0.0727304	0.0602968	0.0666685	0.0544645
2833.5	0.185611	0.186806	0.180978	0.180573	0.124195	0.0721118	0.0619691	0.0657782	0.0540593
2834	0.186049	0.187808	0.182092	0.180685	0.123592	0.073059	0.061482	0.0665386	0.0541628
2834.5	0.187628	0.187239	0.186162	0.181199	0.124638	0.0743947	0.0625572	0.0672265	0.0554384
2835	0.188601	0.190051	0.190172	0.182297	0.125286	0.0765796	0.0621848	0.0672229	0.0549628
2835.5	0.187321	0.192253	0.1886	0.184445	0.124912	0.0784605	0.0626931	0.0690528	0.0552291
2836	0.186766	0.195128	0.189126	0.184127	0.124697	0.0778927	0.0668987	0.0711602	0.0541584
2836.5	0.188921	0.195534	0.191097	0.185364	0.12749	0.0750473	0.0681338	0.070461	0.0543443
2837	0.192269	0.197175	0.194525	0.185253	0.13052	0.0729234	0.0657922	0.0699305	0.05564
2837.5	0.196515	0.198594	0.195649	0.185097	0.129398	0.0743773	0.0635923	0.0674439	0.0554338
2838	0.198324	0.197874	0.196091	0.184589	0.129564	0.0764055	0.0608647	0.0673096	0.055676
2838.5	0.199292	0.198686	0.195571	0.185883	0.127854	0.0760838	0.0632971	0.0679412	0.0519977
2839	0.19893	0.200355	0.196137	0.188562	0.128089	0.07879	0.066004	0.0693369	0.0512607
2839.5	0.199573	0.199777	0.195315	0.190837	0.130899	0.077607	0.0652096	0.0699565	0.0520618
2840	0.203915	0.198973	0.194892	0.190398	0.134584	0.0781129	0.0646324	0.0706204	0.0537858
2840.5	0.205615	0.202117	0.197714	0.190556	0.136816	0.0801316	0.0632439	0.0725287	0.0542793
2841	0.207106	0.204042	0.199314	0.191241	0.1375	0.0819017	0.0616805	0.0718033	0.0556494
2841.5	0.209792	0.20404	0.203044	0.191173	0.13551	0.0832569	0.0616884	0.0719142	0.0559619
2842	0.211926	0.202265	0.202672	0.190773	0.134599	0.0816663	0.061835	0.0701454	0.0570344
2842.5	0.210876	0.203931	0.202918	0.194788	0.133118	0.0802204	0.0645299	0.0686479	0.0571861
2843	0.209336	0.206701	0.202012	0.20045	0.13465	0.0807409	0.0658075	0.0685075	0.0588176
2843.5	0.210043	0.20583	0.201712	0.201748	0.138975	0.080318	0.0649047	0.069684	0.0588929
2844	0.21256	0.206724	0.20293	0.200621	0.141906	0.0787347	0.0643396	0.0710636	0.05816
2844.5	0.213922	0.208556	0.200739	0.200667	0.140178	0.0778173	0.0654574	0.0718823	0.0584102
2845	0.210138	0.210333	0.198356	0.201793	0.138067	0.0764366	0.0657821	0.0722445	0.0592998
2845.5	0.209555	0.210389	0.199676	0.201607	0.139183	0.0782672	0.0655428	0.0726551	0.0604165
2846	0.210773	0.210511	0.204374	0.199307	0.139659	0.0816684	0.0671492	0.0760492	0.0604174
2846.5	0.214998	0.2106	0.207886	0.202092	0.137608	0.0834122	0.0667411	0.077089	0.0588301
2847	0.217969	0.209123	0.21069	0.201083	0.135751	0.0816046	0.0637092	0.0795764	0.0595326
2847.5	0.213489	0.20781	0.210267	0.200342	0.134885	0.082615	0.0635545	0.0782659	0.059799
2848	0.212874	0.208327	0.211472	0.200648	0.135365	0.0862044	0.0652213	0.0769695	0.0622949
2848.5	0.2111	0.213027	0.213211	0.201443	0.137768	0.0873861	0.0683507	0.0753936	0.0623883
2849	0.209343	0.214445	0.212957	0.201172	0.13988	0.0871371	0.0689047	0.0757257	0.0623048
2849.5	0.210098	0.213198	0.213026	0.204786	0.141059	0.0866638	0.0673688	0.0755471	0.0623037
2850	0.212539	0.212017	0.212901	0.20619	0.142555	0.0864703	0.0651031	0.0743452	0.0626826
2850.5	0.215743	0.211123	0.212813	0.20826	0.143767	0.0869379	0.0654612	0.0744461	0.0635822
2851	0.214641	0.213962	0.212646	0.209341	0.142555	0.0855551	0.0680569	0.0765314	0.0636535
2851.5	0.21374	0.21761	0.21362	0.207958	0.143155	0.0885777	0.0687437	0.0789524	0.0626311
2852	0.212602	0.219577	0.216484	0.206623	0.143701	0.0889802	0.0706007	0.080141	0.0638021
2852.5	0.212481	0.217061	0.217406	0.20863	0.143047	0.0881957	0.0724848	0.0810059	0.0659322
2853	0.212396	0.217152	0.216935	0.210335	0.144281	0.0876115	0.0719804	0.0808635	0.0669444
2853.5	0.21517	0.216638	0.219483	0.207656	0.144326	0.0887812	0.0734875	0.0809222	0.0669272
2854	0.215303	0.213968	0.219171	0.20674	0.142502	0.0908968	0.0747203	0.0813689	0.0661662
2854.5	0.213541	0.213064	0.218863	0.207517	0.141196	0.0914127	0.0756937	0.0825153	0.065779
2855	0.214168	0.213443	0.215255	0.209255	0.142943	0.0921338	0.0791883	0.0837099	0.0666726
2855.5	0.214514	0.213622	0.212942	0.208638	0.144912	0.0942976	0.0792359	0.0824376	0.070381
2856	0.21299	0.213168	0.212066	0.209605	0.146146	0.0960754	0.0791418	0.084348	0.0724246
2856.5	0.212603	0.213321	0.213345	0.208451	0.146988	0.0983744	0.0792497	0.0849958	0.0730206
2857	0.211887	0.213072	0.214891	0.208938	0.145688	0.0984634	0.0785374	0.084582	0.0724063
2857.5	0.210653	0.21421	0.219019	0.210731	0.146388	0.0987647	0.0798879	0.0823888	0.0756703
2858	0.208799	0.213548	0.218461	0.210717	0.146117	0.102367	0.0820828	0.0837805	0.0784417
2858.5	0.207998	0.211387	0.216623	0.208463	0.146365	0.102463	0.0854086	0.0846374	0.0810885
2859	0.208368	0.210168	0.217304	0.210277	0.147997	0.10315	0.0891236	0.0856812	0.0822635
2859.5	0.210427	0.212344	0.21794	0.211225	0.150162	0.104578	0.0912401	0.0887496	0.081422
2860	0.210917	0.211998	0.218392	0.208938	0.151098	0.10569	0.0937789	0.0929238	0.0801423
2860.5	0.214049	0.212012	0.2172	0.207317	0.150504	0.104573	0.0942399	0.0953408	0.0775878
2861	0.212188	0.210822	0.213701	0.20591	0.150106	0.103014	0.0944957	0.0955041	0.075723
2861.5	0.209634	0.210399	0.212196	0.205049	0.152947	0.102657	0.0949658	0.0955507	0.0784501
2862	0.209751	0.210168	0.211544	0.206251	0.153783	0.103359	0.0960028	0.0972178	0.0818971
2862.5	0.210213	0.210538	0.212035	0.206852	0.152695	0.104117	0.0969584	0.0963416	0.0812547
2863	0.208761	0.211169	0.21196	0.205596	0.153356	0.10596	0.0967016	0.0961087	0.0807288
2863.5	0.208435	0.212215	0.210744	0.204585	0.155965	0.109352	0.0979829	0.0966117	0.0813269
2864	0.207213	0.21316	0.210074	0.205711	0.156059	0.111827	0.0991407	0.0977299	0.0830206
2864.5	0.207072	0.213361	0.209636	0.205209	0.155342	0.112527	0.097741	0.0983495	0.0831321
2865	0.209509	0.213049	0.211771	0.20389	0.152634	0.115668	0.0995863	0.0962348	0.0860986
2865.5	0.208624	0.210915	0.215405	0.202489	0.152613	0.116877	0.102095	0.0954169	0.0889625
2866	0.209062	0.208227	0.216366	0.203495	0.154074	0.117248	0.104526	0.0977756	0.0897716
2866.5	0.208202	0.207577	0.21753	0.202721	0.156438	0.117227	0.107366	0.100719	0.0887653
2867	0.207205	0.205851	0.214182	0.198751	0.158737	0.11928	0.107722	0.101984	0.0861223
2867.5	0.20168	0.205355	0.20923	0.199968	0.157947	0.12011	0.109664	0.102984	0.0877196
2868	0.202013	0.203333	0.207381	0.198914	0.156681	0.120534	0.111557	0.104239	0.0893551
2868.5	0.201688	0.199933	0.206036	0.199525	0.154628	0.120271	0.112275	0.107776	0.0913484
2869	0.201587	0.201524	0.208333	0.198477	0.154267	0.121835	0.111123	0.109232	0.0946587
2869.5	0.200449	0.204255	0.208644	0.197589	0.15462	0.122966	0.110963	0.110318	0.0972049
2870	0.200984	0.202948	0.208215	0.199539	0.156958	0.125577	0.112455	0.110095	0.0994878
2870.5	0.202665	0.201017	0.207551	0.199076	0.158066	0.129302	0.114096	0.111615	0.0997863
2871	0.203871	0.200699	0.204357	0.196647	0.159188	0.131047	0.115239	0.113278	0.100153
2871.5	0.204306	0.201433	0.199251	0.194731	0.159837	0.132929	0.115781	0.115362	0.101652
2872	0.203325	0.201073	0.198072	0.19314	0.160676	0.133083	0.117154	0.115686	0.10264
2872.5	0.202086	0.198708	0.199773	0.192207	0.160131	0.133269	0.117941	0.115851	0.103521
2873	0.204487	0.196815	0.200517	0.191072	0.15793	0.134999	0.121213	0.116796	0.104755
2873.5	0.204398	0.196685	0.200882	0.191092	0.156746	0.136522	0.123939	0.117969	0.105882
2874	0.204041	0.196207	0.201766	0.189284	0.1581	0.136886	0.127009	0.120408	0.105229
2874.5	0.202943	0.195841	0.201114	0.18938	0.158617	0.137762	0.129488	0.12382	0.104955
2875	0.202718	0.193162	0.198358	0.189463	0.160882	0.138703	0.130806	0.126225	0.106208
2875.5	0.202565	0.190509	0.194862	0.18932	0.159191	0.139666	0.130308	0.128105	0.106402
2876	0.199879	0.19011	0.193867	0.190893	0.159578	0.140935	0.13086	0.12736	0.107247
2876.5	0.196349	0.190269	0.192507	0.191932	0.161144	0.141951	0.131982	0.128281	0.108067
2877	0.192529	0.192946	0.191541	0.192576	0.160759	0.144171	0.131478	0.127859	0.107714
2877.5	0.189614	0.191811	0.190775	0.191646	0.16104	0.146463	0.133614	0.128776	0.108742
2878	0.189003	0.191613	0.191831	0.188846	0.164313	0.146698	0.135333	0.130978	0.114491
2878.5	0.189007	0.190035	0.191939	0.186991	0.165613	0.1481	0.136235	0.131733	0.117443
2879	0.188251	0.188249	0.191843	0.18496	0.166368	0.150431	0.134308	0.13122	0.119992
2879.5	0.184693	0.185292	0.19256	0.18567	0.165166	0.152057	0.136672	0.134767	0.120754
2880	0.18214	0.181877	0.190793	0.185449	0.162923	0.153442	0.138117	0.13716	0.120979
2880.5	0.182011	0.180465	0.18829	0.189513	0.164664	0.1547	0.13809	0.137577	0.122558
2881	0.181859	0.179655	0.187651	0.188915	0.165491	0.157993	0.140669	0.138122	0.123105
2881.5	0.183315	0.17985	0.189551	0.185832	0.167856	0.160076	0.146103	0.137672	0.124787
2882	0.184678	0.177554	0.188311	0.184398	0.167739	0.160252	0.1482	0.138937	0.124229
2882.5	0.186882	0.174444	0.187473	0.186255	0.164552	0.159341	0.149231	0.140962	0.124853
2883	0.186826	0.175402	0.185688	0.185328	0.159939	0.161076	0.14864	0.14287	0.124444
2883.5	0.184554	0.177093	0.184937	0.184126	0.158405	0.162085	0.149443	0.144951	0.125434
2884	0.183059	0.178602	0.184382	0.183266	0.161464	0.165069	0.151446	0.145213	0.126684
2884.5	0.180216	0.175881	0.182784	0.18071	0.164203	0.164291	0.153512	0.145519	0.128243
2885	0.180043	0.174363	0.177186	0.179008	0.167283	0.163601	0.154046	0.146479	0.128565
2885.5	0.175472	0.175336	0.175974	0.175862	0.165369	0.164899	0.153084	0.146752	0.130332
2886	0.172786	0.174105	0.175229	0.175083	0.165798	0.167042	0.154755	0.147464	0.13185
2886.5	0.174173	0.172934	0.173679	0.17643	0.164771	0.167571	0.154204	0.148599	0.131335
2887	0.17569	0.170059	0.174032	0.177665	0.164356	0.168884	0.155971	0.148838	0.131201
2887.5	0.174825	0.168094	0.173855	0.1785	0.162161	0.171698	0.160161	0.149231	0.13477
2888	0.172437	0.165584	0.170408	0.177787	0.162452	0.174376	0.160028	0.149631	0.137194
2888.5	0.167926	0.164733	0.169747	0.174372	0.163575	0.175762	0.158991	0.150904	0.137088
2889	0.1659	0.166324	0.169892	0.172818	0.165301	0.175188	0.156908	0.151868	0.138175
2889.5	0.168341	0.166356	0.172157	0.173815	0.163501	0.174899	0.158896	0.154789	0.138039
2890	0.172181	0.164826	0.175089	0.176218	0.164371	0.17433	0.160564	0.156012	0.136631
2890.5	0.172801	0.164847	0.174754	0.173482	0.162336	0.173752	0.161786	0.157291	0.137695
2891	0.172097	0.161966	0.173476	0.17026	0.161212	0.175417	0.163104	0.158548	0.137131
2891.5	0.170916	0.163105	0.170451	0.169384	0.162127	0.177065	0.162529	0.159499	0.138648
2892	0.169766	0.162247	0.168925	0.169269	0.16233	0.177561	0.162695	0.157566	0.140121
2892.5	0.170482	0.161996	0.169939	0.169669	0.165169	0.177293	0.164511	0.158308	0.141535
2893	0.171271	0.16268	0.171275	0.170923	0.166298	0.176879	0.166819	0.159706	0.141258
2893.5	0.170129	0.160872	0.169635	0.172035	0.169092	0.177058	0.164238	0.161674	0.139868
2894	0.16762	0.159137	0.169171	0.170447	0.168701	0.178567	0.162815	0.164043	0.139875
2894.5	0.163664	0.155934	0.170145	0.169735	0.167194	0.179574	0.163961	0.163581	0.141669
2895	0.161654	0.156554	0.169545	0.170608	0.167029	0.181543	0.164933	0.162731	0.142671
2895.5	0.160955	0.15778	0.168424	0.168946	0.168155	0.18136	0.163275	0.164533	0.142688
2896	0.155048	0.159686	0.167052	0.167558	0.168814	0.184181	0.165118	0.167553	0.141553
2896.5	0.154228	0.160366	0.167631	0.166773	0.170329	0.186165	0.168132	0.16773	0.142529
2897	0.156758	0.159084	0.16689	0.166467	0.172318	0.18722	0.168829	0.167172	0.145357
2897.5	0.160168	0.156724	0.164698	0.166071	0.170799	0.18712	0.170039	0.16905	0.147982
2898	0.160442	0.156377	0.161269	0.1649	0.169569	0.183434	0.170359	0.17085	0.149231
2898.5	0.158356	0.155544	0.160458	0.162297	0.167333	0.184513	0.169289	0.17007	0.149992
2899	0.15713	0.155437	0.160012	0.162203	0.165835	0.186456	0.168198	0.167788	0.149955
2899.5	0.155369	0.15638	0.159747	0.163194	0.164151	0.187919	0.167665	0.16844	0.148611
2900	0.154686	0.156024	0.158924	0.161619	0.159764	0.1908	0.169786	0.169826	0.150288
2900.5	0.154441	0.155305	0.156231	0.159281	0.158725	0.189775	0.170794	0.170781	0.153287
2901	0.155511	0.151046	0.155496	0.156632	0.161901	0.189258	0.17119	0.170158	0.153091
2901.5	0.154667	0.144694	0.156513	0.155564	0.164394	0.188274	0.170385	0.169169	0.153669
2902	0.152987	0.144485	0.15544	0.1548	0.167754	0.1886	0.168085	0.168392	0.155781
2902.5	0.153309	0.145579	0.152659	0.15498	0.170575	0.190927	0.167872	0.169506	0.155428
2903	0.156345	0.144227	0.15117	0.156325	0.172027	0.191574	0.170463	0.167663	0.154472
2903.5	0.156358	0.142926	0.152187	0.155341	0.168277	0.192135	0.172862	0.169561	0.152181
2904	0.154372	0.143438	0.152555	0.154091	0.166616	0.191369	0.175354	0.171554	0.15189
2904.5	0.152093	0.146613	0.151413	0.155137	0.164697	0.19059	0.17479	0.173078	0.152464
2905	0.149154	0.149019	0.150183	0.157694	0.165965	0.189013	0.174212	0.173292	0.151862
2905.5	0.14942	0.149268	0.150271	0.158136	0.16438	0.188155	0.1763	0.175791	0.151364
2906	0.148765	0.147449	0.149047	0.156426	0.16278	0.189425	0.178138	0.173676	0.150848
2906.5	0.148701	0.146722	0.150938	0.155982	0.160603	0.190379	0.178968	0.170969	0.153457
2907	0.150809	0.144658	0.150281	0.157048	0.162146	0.189938	0.176692	0.170979	0.153044
2907.5	0.153338	0.143798	0.148789	0.157099	0.164475	0.193927	0.175218	0.170467	0.151965
2908	0.153037	0.145344	0.147248	0.154423	0.165957	0.19596	0.174896	0.17096	0.152362
2908.5	0.149101	0.145398	0.147647	0.15258	0.166146	0.193234	0.175986	0.17173	0.151852
2909	0.14831	0.143934	0.150338	0.151415	0.166539	0.191508	0.175544	0.172581	0.152338
2909.5	0.146316	0.143113	0.150115	0.152859	0.166085	0.190483	0.17733	0.174471	0.1522
2910	0.14468	0.143046	0.150167	0.152837	0.164349	0.191835	0.179321	0.174813	0.150562
2910.5	0.14534	0.1411	0.150755	0.150421	0.164462	0.192304	0.181246	0.173215	0.149648
2911	0.146181	0.141688	0.151561	0.148768	0.16649	0.192457	0.179022	0.172944	0.150274
2911.5	0.146455	0.140309	0.149695	0.151626	0.16717	0.192494	0.177391	0.174101	0.15186
2912	0.145961	0.139219	0.147829	0.151486	0.164448	0.191885	0.175127	0.174903	0.151243
2912.5	0.142785	0.139375	0.147054	0.148102	0.163756	0.189806	0.17378	0.174063	0.150756
2913	0.140711	0.141009	0.148427	0.145803	0.164412	0.187911	0.173033	0.173052	0.149796
2913.5	0.139891	0.140939	0.149037	0.145797	0.163904	0.18899	0.172525	0.170743	0.14825
2914	0.141958	0.141264	0.149158	0.145787	0.162813	0.190046	0.173744	0.171221	0.147984
2914.5	0.146471	0.141046	0.148399	0.145557	0.164326	0.190556	0.17525	0.171369	0.146825
2915	0.148815	0.137593	0.147881	0.146805	0.165265	0.190325	0.175239	0.17112	0.146498
2915.5	0.14804	0.134094	0.147348	0.148189	0.164947	0.189955	0.174444	0.171452	0.146515
2916	0.146858	0.131952	0.146018	0.148007	0.165603	0.189678	0.17266	0.171498	0.146954
2916.5	0.144909	0.130615	0.14294	0.147349	0.166071	0.190898	0.17315	0.173819	0.147979
2917	0.140261	0.132246	0.141484	0.148597	0.167219	0.191432	0.174378	0.175566	0.151446
2917.5	0.139558	0.134947	0.142573	0.148503	0.165854	0.192586	0.174108	0.176437	0.152462
2918	0.139655	0.136376	0.143844	0.148753	0.162722	0.192001	0.175503	0.17539	0.15075
2918.5	0.139539	0.137151	0.143808	0.148315	0.161352	0.190567	0.177687	0.174472	0.150075
2919	0.144148	0.137069	0.144065	0.148978	0.162077	0.191499	0.177194	0.173107	0.149847
2919.5	0.143369	0.136881	0.143957	0.148709	0.166246	0.191643	0.176697	0.175025	0.150312
2920	0.139964	0.136319	0.145602	0.148621	0.167201	0.193103	0.175598	0.176501	0.15016
2920.5	0.137455	0.134398	0.145705	0.148243	0.165112	0.193905	0.170047	0.177459	0.150859
2921	0.136575	0.135024	0.144457	0.149205	0.162776	0.193248	0.166861	0.17879	0.150689
2921.5	0.137062	0.134761	0.141312	0.147063	0.160211	0.192964	0.168457	0.179466	0.14986
2922	0.140336	0.135298	0.139887	0.146076	0.160183	0.193062	0.171489	0.179696	0.148519
2922.5	0.142363	0.134278	0.142152	0.147137	0.160555	0.192486	0.171201	0.178749	0.149351
2923	0.142199	0.134084	0.144165	0.149034	0.160741	0.190845	0.171217	0.178345	0.151487
2923.5	0.144158	0.136963	0.144171	0.148885	0.162458	0.192911	0.173079	0.177443	0.151781
2924	0.144818	0.139752	0.145728	0.148167	0.163877	0.1954	0.171941	0.179192	0.15249
2924.5	0.145993	0.140774	0.147041	0.149602	0.166463	0.197365	0.169339	0.181412	0.151383
2925	0.145954	0.139993	0.145835	0.151565	0.164888	0.196509	0.168713	0.178421	0.149615
2925.5	0.143296	0.138837	0.145755	0.151021	0.164156	0.197743	0.170105	0.177352	0.148902
2926	0.139176	0.137965	0.144733	0.148835	0.164381	0.194931	0.171204	0.178822	0.14991
2926.5	0.142321	0.137813	0.145259	0.147368	0.161554	0.194047	0.17319	0.181193	0.15132
2927	0.148208	0.137146	0.14364	0.147811	0.160663	0.193793	0.173577	0.181284	0.150344
2927.5	0.149025	0.136603	0.142528	0.149098	0.162323	0.194334	0.173464	0.180667	0.150337
2928	0.147952	0.134645	0.143892	0.149909	0.163124	0.195609	0.173824	0.180506	0.151253
2928.5	0.149606	0.133839	0.145666	0.151196	0.163029	0.193669	0.173479	0.182021	0.152581
2929	0.149076	0.13322	0.149379	0.149887	0.168272	0.193228	0.174089	0.182459	0.152694
2929.5	0.144907	0.133817	0.150179	0.147634	0.170017	0.191097	0.171742	0.18479	0.151187
2930	0.144027	0.136856	0.14923	0.148149	0.17051	0.190169	0.170205	0.184428	0.150633
2930.5	0.14613	0.140472	0.151149	0.149675	0.169405	0.190812	0.169691	0.180709	0.150349
2931	0.14544	0.140151	0.151289	0.150525	0.169071	0.190724	0.171909	0.177644	0.150607
2931.5	0.14454	0.141104	0.150912	0.154276	0.167001	0.189348	0.172718	0.178122	0.15106
2932	0.145135	0.142433	0.150766	0.155572	0.16608	0.190186	0.171863	0.17794	0.151425
2932.5	0.143335	0.143105	0.150558	0.154034	0.167894	0.192501	0.171563	0.177345	0.151826
2933	0.141442	0.141346	0.148931	0.150339	0.16653	0.194906	0.168664	0.178242	0.150078
2933.5	0.140497	0.141162	0.149492	0.147437	0.168564	0.193635	0.16862	0.179111	0.150201
2934	0.142726	0.140736	0.1493	0.146445	0.168668	0.192742	0.16965	0.179142	0.150365
2934.5	0.145445	0.140042	0.14944	0.148094	0.168721	0.192861	0.173294	0.180598	0.151253
2935	0.145924	0.140663	0.15094	0.150777	0.165969	0.190259	0.175479	0.181483	0.150928
2935.5	0.145595	0.140566	0.151897	0.152212	0.165651	0.189964	0.175472	0.181455	0.151349
2936	0.147836	0.141165	0.153164	0.152432	0.168059	0.188928	0.17535	0.179648	0.152248
2936.5	0.150378	0.140742	0.154875	0.154368	0.168218	0.18972	0.175327	0.175937	0.152895
2937	0.151741	0.143878	0.153968	0.153978	0.169164	0.192764	0.176607	0.17621	0.151935
2937.5	0.152329	0.14642	0.151948	0.153951	0.167479	0.193931	0.173904	0.176014	0.15157
2938	0.155772	0.147276	0.149537	0.153788	0.166757	0.192574	0.172123	0.176469	0.149705
2938.5	0.158696	0.148877	0.14778	0.15572	0.169081	0.18872	0.173382	0.176779	0.148678
2939	0.156715	0.14913	0.146776	0.157418	0.167656	0.187317	0.172138	0.180482	0.149777
2939.5	0.154942	0.148291	0.149117	0.157472	0.167456	0.188563	0.171	0.181269	0.149466
2940	0.154505	0.147395	0.152773	0.155701	0.168127	0.188946	0.169846	0.179856	0.148179
2940.5	0.154626	0.145401	0.153788	0.154817	0.168518	0.187849	0.168654	0.178746	0.149384
2941	0.154679	0.146154	0.154138	0.155649	0.169518	0.187612	0.169865	0.179203	0.149463
2941.5	0.151081	0.144971	0.152511	0.154898	0.171459	0.187406	0.171079	0.182141	0.150333
2942	0.152167	0.144835	0.152379	0.154101	0.17188	0.186966	0.169186	0.182429	0.150681
2942.5	0.156414	0.146011	0.153451	0.15521	0.170286	0.188181	0.167641	0.183133	0.149303
2943	0.156878	0.147376	0.154559	0.156012	0.169664	0.190172	0.168421	0.181597	0.145974
2943.5	0.155885	0.151453	0.155181	0.154778	0.169047	0.191375	0.16844	0.179446	0.146197
2944	0.156935	0.153329	0.157082	0.154293	0.166868	0.191587	0.167037	0.178206	0.144255
2944.5	0.158541	0.152731	0.157855	0.154461	0.167521	0.193255	0.168447	0.177241	0.142612
2945	0.159217	0.15378	0.157301	0.156014	0.169094	0.194002	0.168246	0.177059	0.142321
2945.5	0.161329	0.151822	0.158596	0.160468	0.168915	0.193615	0.168031	0.177524	0.145543
2946	0.160071	0.151276	0.162442	0.161028	0.170337	0.193375	0.169185	0.179185	0.146744
2946.5	0.15938	0.150524	0.160516	0.161779	0.168596	0.192385	0.167434	0.182173	0.146624
2947	0.159566	0.152433	0.159606	0.159631	0.168712	0.190121	0.167321	0.181455	0.146981
2947.5	0.159559	0.152414	0.157782	0.160849	0.169124	0.189339	0.168418	0.178951	0.145747
2948	0.15929	0.149959	0.161288	0.160997	0.169675	0.187528	0.168184	0.178649	0.143452
2948.5	0.15687	0.153071	0.164844	0.1602	0.168202	0.188157	0.167318	0.179375	0.142221
2949	0.154885	0.154343	0.16394	0.160836	0.167567	0.190231	0.166523	0.179412	0.141866
2949.5	0.155597	0.153996	0.162057	0.159925	0.166737	0.188787	0.164679	0.178282	0.143341
2950	0.157154	0.152617	0.159349	0.1607	0.16695	0.186738	0.16393	0.179027	0.143687
2950.5	0.158023	0.15068	0.15733	0.162735	0.167639	0.186899	0.163377	0.179172	0.144925
2951	0.158213	0.150821	0.157379	0.160373	0.168793	0.186915	0.162854	0.179025	0.147791
2951.5	0.158174	0.151141	0.159051	0.160029	0.169464	0.187005	0.163607	0.179424	0.147484
2952	0.157298	0.152141	0.160397	0.160288	0.168905	0.184794	0.165355	0.177038	0.146904
2952.5	0.15487	0.154231	0.160196	0.161235	0.168626	0.18274	0.163571	0.175583	0.149002
2953	0.155374	0.15537	0.160737	0.160447	0.167971	0.182638	0.16196	0.175245	0.147535
2953.5	0.158258	0.154103	0.160075	0.15801	0.168678	0.183441	0.163349	0.174198	0.147699
2954	0.162879	0.152441	0.160468	0.157781	0.169187	0.185797	0.162376	0.173272	0.145422
2954.5	0.162996	0.151512	0.160227	0.157597	0.170645	0.18678	0.161552	0.173714	0.143653
2955	0.161891	0.151704	0.163467	0.160145	0.169869	0.183964	0.160706	0.174672	0.141453
2955.5	0.161417	0.152832	0.165664	0.161984	0.169967	0.183222	0.158178	0.175277	0.140758
2956	0.161165	0.154345	0.166329	0.162677	0.168998	0.182582	0.160466	0.17414	0.140956
2956.5	0.16195	0.154143	0.167723	0.1647	0.170649	0.180726	0.161695	0.172266	0.143259
2957	0.164102	0.153961	0.164898	0.167598	0.168977	0.180855	0.161863	0.171677	0.143879
2957.5	0.166756	0.156051	0.166887	0.167511	0.167523	0.180148	0.160954	0.170876	0.143225
2958	0.166001	0.154572	0.167611	0.163177	0.167148	0.181037	0.160328	0.173974	0.141776
2958.5	0.166095	0.153761	0.165752	0.162552	0.166184	0.180406	0.160939	0.174021	0.139794
2959	0.162899	0.154915	0.164209	0.163345	0.164567	0.180408	0.162944	0.175521	0.140399
2959.5	0.162212	0.155189	0.164083	0.163393	0.161414	0.180212	0.163718	0.177289	0.139728
2960	0.163487	0.154941	0.164491	0.162243	0.159269	0.179067	0.163548	0.178341	0.139085
2960.5	0.164847	0.156036	0.16401	0.163211	0.157772	0.177711	0.160335	0.176483	0.139808
2961	0.164502	0.156825	0.161047	0.162807	0.159149	0.176757	0.157547	0.172682	0.139799
2961.5	0.167744	0.156197	0.160264	0.163615	0.160155	0.175542	0.156364	0.170758	0.138079
2962	0.169289	0.156061	0.162083	0.165617	0.162035	0.176424	0.156945	0.171197	0.13435
2962.5	0.169032	0.156236	0.163185	0.166995	0.162619	0.177845	0.157004	0.169392	0.132445
2963	0.167634	0.156636	0.165053	0.163846	0.162826	0.177074	0.154425	0.167954	0.134242
2963.5	0.166633	0.156322	0.165286	0.164334	0.159366	0.178791	0.154825	0.167824	0.136834
2964	0.165822	0.156521	0.163212	0.164277	0.158855	0.178675	0.156452	0.167227	0.136668
2964.5	0.164584	0.156547	0.162622	0.164328	0.159137	0.17858	0.157636	0.167435	0.136044
2965	0.164066	0.158474	0.162898	0.162629	0.162565	0.176755	0.15471	0.167483	0.135245
2965.5	0.162214	0.160859	0.162968	0.164131	0.162887	0.174807	0.152254	0.167015	0.134765
2966	0.161869	0.161682	0.162092	0.164541	0.161034	0.174283	0.14798	0.165425	0.135092
2966.5	0.163719	0.160403	0.162953	0.166398	0.157272	0.171662	0.149037	0.164642	0.134636
2967	0.163635	0.16207	0.164395	0.166238	0.154683	0.171311	0.15292	0.163798	0.133203
2967.5	0.16401	0.160574	0.163688	0.165888	0.156513	0.171583	0.15367	0.162754	0.133952
2968	0.162728	0.158646	0.165332	0.164057	0.157902	0.172468	0.153332	0.160535	0.134568
2968.5	0.164896	0.159439	0.165756	0.163203	0.159677	0.17127	0.152818	0.157902	0.132891
2969	0.165935	0.160949	0.166897	0.163372	0.158373	0.170266	0.150884	0.157778	0.130008
2969.5	0.170632	0.162655	0.164889	0.166083	0.158658	0.169828	0.149737	0.158801	0.128224
2970	0.173749	0.163113	0.161576	0.170926	0.159363	0.169133	0.146744	0.159214	0.128655
2970.5	0.174522	0.165685	0.160667	0.170624	0.158002	0.167499	0.143902	0.160708	0.130478
2971	0.173723	0.168194	0.162803	0.167683	0.157596	0.166991	0.14477	0.161092	0.128866
2971.5	0.174789	0.16813	0.164179	0.166211	0.156347	0.165603	0.145794	0.161	0.128722
2972	0.177785	0.166996	0.165284	0.166832	0.158041	0.166874	0.146707	0.159463	0.127828
2972.5	0.177682	0.167134	0.165466	0.168831	0.157352	0.167961	0.146839	0.156077	0.126999
2973	0.173525	0.1672	0.168474	0.171235	0.159311	0.168385	0.147652	0.155877	0.127569
2973.5	0.176493	0.165218	0.170514	0.172079	0.15845	0.169545	0.147398	0.157047	0.127793
2974	0.179067	0.165091	0.169336	0.173562	0.156769	0.168178	0.147898	0.158181	0.127782
2974.5	0.179937	0.166067	0.169056	0.174123	0.157516	0.169094	0.148506	0.158813	0.127328
2975	0.180754	0.167352	0.169778	0.173348	0.157482	0.168657	0.147881	0.160856	0.127209
2975.5	0.179665	0.166941	0.170742	0.175458	0.158316	0.166215	0.146155	0.160802	0.126502
2976	0.177595	0.166196	0.171659	0.178573	0.161638	0.16424	0.145831	0.160905	0.124478
2976.5	0.174025	0.16792	0.174146	0.176378	0.16133	0.163477	0.145164	0.160827	0.125167
2977	0.174761	0.168182	0.174985	0.174589	0.158862	0.164909	0.144873	0.16063	0.126915
2977.5	0.175932	0.170166	0.177909	0.17695	0.159916	0.166793	0.143467	0.160408	0.126984
2978	0.178563	0.17211	0.178863	0.179863	0.1648	0.168645	0.143074	0.160619	0.128614
2978.5	0.185122	0.17372	0.179174	0.18055	0.166491	0.169489	0.144904	0.160249	0.129145
2979	0.187881	0.172468	0.178877	0.180025	0.165311	0.167703	0.145358	0.158734	0.129482
2979.5	0.1844	0.17071	0.182618	0.180106	0.162683	0.16478	0.147134	0.159663	0.128287
2980	0.183138	0.174168	0.183011	0.181626	0.161904	0.16241	0.147184	0.157245	0.125664
2980.5	0.186818	0.176372	0.180304	0.184328	0.16231	0.160919	0.147834	0.156218	0.125251
2981	0.188411	0.178474	0.180558	0.187992	0.162218	0.163866	0.144013	0.155082	0.126202
2981.5	0.184761	0.178431	0.18147	0.189662	0.163242	0.16407	0.144666	0.155418	0.126304
2982	0.184637	0.178451	0.183564	0.18911	0.16319	0.164912	0.1418	0.158278	0.1247
2982.5	0.187959	0.177407	0.18884	0.191791	0.164869	0.165565	0.142662	0.15946	0.123696
2983	0.190248	0.178414	0.190774	0.190759	0.16646	0.165229	0.143849	0.156956	0.123806
2983.5	0.191929	0.179704	0.192917	0.18932	0.165138	0.166359	0.144506	0.154489	0.125149
2984	0.191709	0.182132	0.193216	0.192218	0.163469	0.165645	0.145696	0.154747	0.126608
2984.5	0.19175	0.185008	0.192084	0.190746	0.164924	0.166025	0.145931	0.156321	0.127679
2985	0.194159	0.186286	0.190399	0.189772	0.166217	0.166068	0.144434	0.157305	0.125518
2985.5	0.199737	0.188017	0.192701	0.190616	0.167679	0.165708	0.143194	0.158055	0.122785
2986	0.203465	0.189823	0.194385	0.19285	0.168308	0.165765	0.14322	0.156572	0.123558
2986.5	0.202565	0.194192	0.195535	0.195606	0.169211	0.169036	0.142984	0.157342	0.126977
2987	0.204367	0.198803	0.197174	0.196734	0.171071	0.169817	0.142992	0.155833	0.127333
2987.5	0.208337	0.202228	0.197474	0.200193	0.17037	0.166993	0.144173	0.155101	0.125834
2988	0.210863	0.201657	0.198986	0.199939	0.170288	0.164739	0.143123	0.154251	0.123889
2988.5	0.212255	0.201331	0.200932	0.199453	0.171725	0.167216	0.141581	0.154064	0.124163
2989	0.211073	0.20092	0.201458	0.200991	0.171531	0.16799	0.14272	0.154113	0.124215
2989.5	0.209462	0.199171	0.202249	0.204428	0.170764	0.169931	0.142216	0.154707	0.123271
2990	0.208674	0.198314	0.201614	0.206615	0.170368	0.170184	0.142206	0.154054	0.123197
2990.5	0.209262	0.201287	0.203382	0.20802	0.170026	0.170716	0.142887	0.155206	0.123429
2991	0.211651	0.202136	0.205522	0.207733	0.170522	0.170916	0.144599	0.155409	0.123245
2991.5	0.21554	0.20279	0.207477	0.20617	0.171709	0.17043	0.142825	0.156099	0.122786
2992	0.218911	0.205673	0.208672	0.204273	0.17464	0.170567	0.140803	0.158207	0.12159
2992.5	0.219394	0.206405	0.213939	0.205268	0.175338	0.170851	0.139334	0.156492	0.122681
2993	0.21933	0.209185	0.217873	0.20718	0.176827	0.169323	0.142868	0.15556	0.122455
2993.5	0.223376	0.212423	0.22028	0.210777	0.17644	0.166524	0.145114	0.15483	0.122094
2994	0.22669	0.213683	0.223056	0.213229	0.177482	0.166576	0.145016	0.154424	0.122302
2994.5	0.229888	0.214533	0.225548	0.215909	0.180581	0.166935	0.146605	0.153508	0.123199
2995	0.231947	0.215552	0.225317	0.216223	0.182498	0.170572	0.148414	0.151037	0.124754
2995.5	0.232776	0.218166	0.224374	0.217163	0.184731	0.171464	0.150255	0.149918	0.12717
2996	0.232543	0.219308	0.222234	0.21909	0.185918	0.173017	0.150101	0.1517	0.126914
2996.5	0.23285	0.221699	0.220571	0.22269	0.186153	0.172177	0.149853	0.153604	0.123595
2997	0.235339	0.222781	0.220665	0.224451	0.187864	0.17241	0.14895	0.154479	0.122721
2997.5	0.238714	0.220585	0.223004	0.224837	0.187402	0.172475	0.149541	0.154166	0.123973
2998	0.236587	0.219611	0.227157	0.226896	0.188498	0.172824	0.149084	0.155125	0.123162
2998.5	0.23652	0.222532	0.22952	0.228232	0.189194	0.172999	0.148185	0.155129	0.12261
2999	0.237521	0.227903	0.230887	0.231836	0.187977	0.172412	0.146519	0.157333	0.122331
2999.5	0.242625	0.230607	0.233654	0.234763	0.188175	0.169581	0.146841	0.157977	0.122991
3000	0.245171	0.228936	0.236984	0.236066	0.18951	0.171385	0.146949	0.157272	0.124615
3000.5	0.246892	0.230693	0.239893	0.236765	0.191885	0.17316	0.145902	0.156381	0.12768
3001	0.250806	0.236993	0.244396	0.23858	0.193431	0.174779	0.144303	0.156681	0.125638
3001.5	0.252403	0.240156	0.246119	0.241596	0.193436	0.174387	0.14423	0.157048	0.124093
3002	0.254824	0.242311	0.247867	0.243954	0.195009	0.175055	0.143659	0.157464	0.122855
3002.5	0.257486	0.244129	0.247379	0.245911	0.193449	0.177604	0.144563	0.156198	0.124487
3003	0.258677	0.24715	0.248725	0.247807	0.191943	0.178146	0.145666	0.156938	0.12654
3003.5	0.262289	0.251996	0.249658	0.251824	0.192183	0.179844	0.147939	0.159516	0.127116
3004	0.265341	0.253829	0.253161	0.254848	0.194959	0.177071	0.149178	0.161684	0.128509
3004.5	0.266846	0.251406	0.254293	0.257909	0.197136	0.177215	0.148933	0.162929	0.128988
3005	0.266593	0.251732	0.255814	0.259335	0.196736	0.179116	0.150027	0.162491	0.131009
3005.5	0.266968	0.252234	0.258279	0.259494	0.196521	0.179248	0.151103	0.159717	0.128911
3006	0.266168	0.254704	0.258771	0.261524	0.199683	0.177244	0.150426	0.159192	0.124948
3006.5	0.268231	0.258277	0.26054	0.260374	0.203184	0.175538	0.150178	0.160612	0.124878
3007	0.269036	0.259099	0.2627	0.258848	0.205363	0.176032	0.148444	0.162762	0.126781
3007.5	0.269785	0.262778	0.267496	0.260554	0.207063	0.178415	0.150536	0.161974	0.128272
3008	0.273127	0.264321	0.272283	0.26259	0.209543	0.17741	0.151775	0.159523	0.130132
3008.5	0.275327	0.264305	0.271702	0.26518	0.210758	0.178739	0.154036	0.157551	0.131132
3009	0.278765	0.267164	0.271537	0.269061	0.213079	0.17807	0.154451	0.155986	0.13019
3009.5	0.282751	0.271596	0.27235	0.273297	0.214353	0.177753	0.155578	0.15673	0.130145
3010	0.284296	0.27377	0.275189	0.273867	0.214732	0.179972	0.155107	0.157782	0.129458
3010.5	0.288225	0.27566	0.277352	0.274958	0.217086	0.18126	0.153309	0.159242	0.129578
3011	0.289234	0.274537	0.280318	0.275452	0.216123	0.181269	0.152247	0.161874	0.12909
3011.5	0.289311	0.273161	0.28436	0.27734	0.218272	0.181162	0.149456	0.163071	0.129232
3012	0.289573	0.275275	0.287386	0.280427	0.220801	0.181595	0.148699	0.161991	0.130803
3012.5	0.291862	0.27857	0.287791	0.284396	0.21896	0.183896	0.151626	0.161873	0.131922
3013	0.293519	0.282976	0.29006	0.287143	0.218322	0.187681	0.152928	0.162147	0.131185
3013.5	0.29522	0.289377	0.29042	0.286126	0.221081	0.189586	0.155624	0.160418	0.130354
3014	0.298426	0.291919	0.29236	0.286656	0.222415	0.188017	0.158871	0.161374	0.131104
3014.5	0.301836	0.29285	0.292089	0.287935	0.223738	0.186091	0.158415	0.16058	0.13241
3015	0.303674	0.292777	0.294069	0.290027	0.226337	0.186645	0.157769	0.160246	0.132697
3015.5	0.30663	0.293771	0.297972	0.289966	0.227165	0.186912	0.155392	0.161127	0.133102
3016	0.307206	0.297495	0.300926	0.291501	0.227417	0.185987	0.152683	0.16264	0.13521
3016.5	0.303957	0.300462	0.303418	0.291129	0.228697	0.185953	0.15289	0.163577	0.13587
3017	0.302365	0.302388	0.302541	0.290773	0.231214	0.187371	0.153776	0.164583	0.134669
3017.5	0.30543	0.303005	0.303956	0.294005	0.233822	0.186931	0.154915	0.165301	0.134104
3018	0.310593	0.301491	0.310055	0.298284	0.236492	0.18681	0.157249	0.165593	0.132173
3018.5	0.312142	0.302666	0.313256	0.305452	0.238186	0.187668	0.161156	0.16589	0.130608
3019	0.314394	0.30474	0.31437	0.311067	0.237123	0.187503	0.163203	0.16615	0.130828
3019.5	0.318371	0.307393	0.313689	0.312083	0.237351	0.187336	0.16538	0.167922	0.13285
3020	0.320985	0.311735	0.316272	0.309097	0.241008	0.189892	0.164945	0.16942	0.134391
3020.5	0.322393	0.313031	0.320377	0.311488	0.240998	0.193337	0.162803	0.169837	0.135262
3021	0.325108	0.315229	0.321989	0.311566	0.240441	0.19426	0.160293	0.171041	0.13394
3021.5	0.326198	0.316717	0.321899	0.312636	0.239991	0.195798	0.156963	0.172724	0.133117
3022	0.328225	0.316726	0.321972	0.314734	0.24176	0.197137	0.155735	0.17417	0.135023
3022.5	0.328768	0.316972	0.323747	0.319945	0.242166	0.197696	0.158225	0.176213	0.136408
3023	0.331419	0.320322	0.324613	0.325153	0.2448	0.197842	0.162625	0.176256	0.137784
3023.5	0.331805	0.32445	0.326514	0.326072	0.246008	0.197475	0.166867	0.17693	0.137909
3024	0.333695	0.32621	0.329374	0.3259	0.246909	0.198721	0.168474	0.175091	0.139619
3024.5	0.335373	0.327988	0.330168	0.327497	0.246723	0.198269	0.166995	0.175182	0.138575
3025	0.338851	0.33154	0.329702	0.329424	0.246638	0.199634	0.164926	0.175439	0.138887
3025.5	0.342591	0.332257	0.331198	0.329375	0.246238	0.202157	0.164325	0.177223	0.141011
3026	0.347075	0.333688	0.335672	0.328681	0.247042	0.203505	0.165298	0.177798	0.142005
3026.5	0.350356	0.33708	0.339831	0.329721	0.24971	0.203414	0.165792	0.176723	0.142977
3027	0.351744	0.338108	0.34182	0.331192	0.251985	0.203761	0.165996	0.175805	0.144132
3027.5	0.352786	0.337311	0.342623	0.334005	0.254189	0.204006	0.167799	0.176555	0.144405
3028	0.351017	0.337539	0.345262	0.337515	0.254175	0.205178	0.169077	0.178274	0.144096
3028.5	0.349071	0.339329	0.347269	0.340195	0.254617	0.206145	0.169788	0.178576	0.145162
3029	0.351384	0.341723	0.350952	0.33951	0.256582	0.206134	0.16926	0.178339	0.143838
3029.5	0.349868	0.344834	0.355887	0.33957	0.259558	0.209258	0.173496	0.179188	0.14541
3030	0.350298	0.347795	0.356675	0.34134	0.259565	0.209843	0.178043	0.179836	0.147737
3030.5	0.353311	0.348729	0.355717	0.343284	0.259742	0.209823	0.179393	0.18133	0.148411
3031	0.355466	0.349587	0.35649	0.343338	0.261975	0.212411	0.177577	0.17966	0.148492
3031.5	0.355153	0.348865	0.357884	0.341528	0.266018	0.2138	0.177724	0.181094	0.149826
3032	0.356235	0.349323	0.359356	0.343822	0.269424	0.213444	0.180429	0.181629	0.150223
3032.5	0.359436	0.35102	0.360102	0.348218	0.27021	0.212184	0.180962	0.182582	0.149627
3033	0.360574	0.354246	0.360507	0.350265	0.275327	0.211397	0.180301	0.185261	0.15044
3033.5	0.361773	0.354842	0.359853	0.351037	0.279312	0.212704	0.181877	0.18898	0.153857
3034	0.364728	0.3544	0.360973	0.352062	0.27992	0.21463	0.180573	0.190851	0.154684
3034.5	0.36419	0.355588	0.361104	0.351416	0.279333	0.215221	0.179255	0.191032	0.154221
3035	0.363486	0.355952	0.363538	0.352024	0.278765	0.219676	0.181341	0.190435	0.152945
3035.5	0.365706	0.358104	0.365777	0.354177	0.276466	0.223053	0.184048	0.190323	0.153246
3036	0.36875	0.359384	0.366893	0.355461	0.275442	0.222138	0.185172	0.19076	0.154071
3036.5	0.374227	0.36138	0.367346	0.355731	0.274358	0.223787	0.185956	0.192853	0.155958
3037	0.376242	0.363267	0.369108	0.356177	0.276627	0.226051	0.18831	0.19307	0.156182
3037.5	0.377416	0.364849	0.371561	0.358692	0.279364	0.226466	0.188659	0.193807	0.158597
3038	0.376608	0.362881	0.371155	0.359065	0.281015	0.226233	0.189419	0.192134	0.161127
3038.5	0.375261	0.364412	0.372555	0.357885	0.282124	0.226148	0.189246	0.192848	0.162083
3039	0.377409	0.366755	0.376093	0.361286	0.281468	0.228166	0.190153	0.197316	0.16162
3039.5	0.37724	0.367658	0.380403	0.363635	0.281684	0.230112	0.192595	0.19909	0.161001
3040	0.37724	0.370401	0.380911	0.365006	0.282484	0.231904	0.191424	0.19836	0.161967
3040.5	0.374422	0.369372	0.379401	0.366175	0.28254	0.233614	0.19089	0.201187	0.162449
3041	0.373356	0.369338	0.38103	0.368141	0.285024	0.234534	0.192104	0.203665	0.163751
3041.5	0.373734	0.368978	0.381923	0.368204	0.287332	0.234632	0.193684	0.204648	0.166112
3042	0.374937	0.368449	0.38146	0.367986	0.288797	0.234984	0.195933	0.206269	0.169665
3042.5	0.377269	0.370456	0.38362	0.368688	0.292101	0.23484	0.199168	0.205308	0.172425
3043	0.382822	0.371725	0.383023	0.370134	0.294952	0.236907	0.199251	0.204257	0.174313
3043.5	0.387648	0.371163	0.381905	0.371271	0.292728	0.242402	0.200614	0.204429	0.175131
3044	0.387897	0.372184	0.382401	0.373881	0.293664	0.245723	0.201867	0.206446	0.174508
3044.5	0.38575	0.372635	0.383071	0.374677	0.296829	0.244844	0.205205	0.20725	0.175808
3045	0.383932	0.371795	0.387067	0.376887	0.297437	0.246877	0.208317	0.209359	0.176434
3045.5	0.382264	0.371866	0.388238	0.376744	0.29746	0.248811	0.213331	0.212287	0.177853
3046	0.381472	0.374356	0.388136	0.376972	0.299774	0.249824	0.217278	0.213639	0.180031
3046.5	0.381114	0.374204	0.387582	0.378178	0.304562	0.25064	0.218577	0.216532	0.179728
3047	0.384037	0.375014	0.387121	0.382254	0.305441	0.252758	0.218763	0.21674	0.18036
3047.5	0.387729	0.377013	0.389317	0.381979	0.304936	0.252113	0.22049	0.217251	0.181035
3048	0.390523	0.380259	0.392129	0.380283	0.302229	0.252548	0.220429	0.218516	0.182879
3048.5	0.391951	0.382879	0.392648	0.379562	0.30201	0.253233	0.218121	0.219787	0.185404
3049	0.392703	0.382109	0.392519	0.37777	0.304949	0.254684	0.217593	0.21989	0.187473
3049.5	0.393833	0.382665	0.391893	0.379322	0.305967	0.255998	0.218382	0.220769	0.18828
3050	0.395027	0.383077	0.391031	0.382313	0.305181	0.257613	0.221934	0.21992	0.189544
3050.5	0.393684	0.384053	0.388015	0.38584	0.306522	0.259849	0.225	0.221316	0.191121
3051	0.390077	0.384257	0.389358	0.386521	0.306988	0.260849	0.228778	0.222513	0.192785
3051.5	0.389643	0.383327	0.394697	0.387609	0.307393	0.262957	0.230777	0.225145	0.194328
3052	0.392112	0.382336	0.396422	0.387581	0.305329	0.264186	0.231702	0.226949	0.195619
3052.5	0.39329	0.383423	0.396939	0.388524	0.305828	0.267408	0.230422	0.230807	0.197074
3053	0.392095	0.384354	0.396484	0.388616	0.308338	0.26879	0.230569	0.233375	0.197588
3053.5	0.391822	0.386814	0.396059	0.388621	0.310921	0.272227	0.233137	0.236938	0.197001
3054	0.39253	0.387008	0.397673	0.388144	0.311028	0.275034	0.235314	0.239826	0.199121
3054.5	0.396655	0.386235	0.395357	0.38975	0.311952	0.276973	0.23598	0.241129	0.201788
3055	0.398834	0.385881	0.396067	0.38823	0.314149	0.280369	0.236024	0.239553	0.203581
3055.5	0.398275	0.384763	0.398362	0.388337	0.316352	0.279943	0.240299	0.239153	0.206438
3056	0.399586	0.385341	0.40146	0.391165	0.318308	0.279259	0.244485	0.240185	0.204417
3056.5	0.401524	0.385484	0.403454	0.39339	0.319591	0.280809	0.246917	0.242972	0.203811
3057	0.402622	0.387694	0.402363	0.394589	0.322367	0.284314	0.247939	0.24522	0.205446
3057.5	0.399529	0.389707	0.399905	0.395429	0.32526	0.285526	0.248161	0.246049	0.207813
3058	0.398488	0.388399	0.399818	0.395664	0.327894	0.286787	0.247331	0.24577	0.207653
3058.5	0.397724	0.388802	0.401077	0.395554	0.329591	0.289355	0.250901	0.246904	0.210236
3059	0.399778	0.390197	0.399071	0.39371	0.329851	0.290657	0.254817	0.249321	0.214766
3059.5	0.400775	0.391725	0.397757	0.391915	0.331122	0.289845	0.256366	0.253133	0.216949
3060	0.400558	0.393861	0.397459	0.395771	0.33277	0.291473	0.25518	0.254619	0.219302
3060.5	0.403771	0.391628	0.399839	0.395493	0.330495	0.293735	0.256497	0.25768	0.218664
3061	0.405849	0.391413	0.398883	0.394683	0.331687	0.296221	0.260471	0.261281	0.218912
3061.5	0.404273	0.390995	0.398314	0.393015	0.329752	0.29869	0.263151	0.260901	0.219689
3062	0.402813	0.39099	0.401683	0.394723	0.329238	0.301505	0.264716	0.260924	0.221441
3062.5	0.400444	0.390799	0.405314	0.39379	0.33043	0.302116	0.263472	0.261389	0.222887
3063	0.401658	0.390417	0.407314	0.395146	0.332353	0.303184	0.262262	0.261994	0.225325
3063.5	0.406133	0.390012	0.408822	0.398532	0.335695	0.304696	0.266769	0.264536	0.225929
3064	0.406624	0.391361	0.408952	0.399282	0.34035	0.306687	0.271021	0.265775	0.229169
3064.5	0.406676	0.392231	0.409728	0.39986	0.339368	0.310723	0.272072	0.267784	0.232598
3065	0.408187	0.393801	0.411182	0.401336	0.338947	0.312832	0.27398	0.272109	0.234905
3065.5	0.408095	0.392376	0.410896	0.40234	0.34014	0.314332	0.27628	0.275107	0.23682
3066	0.406257	0.392269	0.412425	0.399241	0.341326	0.317182	0.279663	0.277676	0.237164
3066.5	0.404921	0.394384	0.410091	0.397995	0.344678	0.320424	0.284602	0.279016	0.240308
3067	0.405536	0.393825	0.409582	0.401908	0.345737	0.321863	0.285231	0.279149	0.240365
3067.5	0.404957	0.391824	0.408367	0.401816	0.347053	0.323126	0.287477	0.278588	0.241578
3068	0.406127	0.391885	0.409209	0.3993	0.347501	0.32732	0.287114	0.279757	0.242782
3068.5	0.409319	0.392511	0.409957	0.400752	0.34787	0.326458	0.288911	0.283059	0.241906
3069	0.41081	0.392914	0.409695	0.402015	0.348664	0.324662	0.292043	0.28515	0.243013
3069.5	0.410311	0.392722	0.408241	0.404037	0.348044	0.328062	0.29567	0.288138	0.24433
3070	0.408003	0.394385	0.410718	0.405303	0.348821	0.33134	0.294852	0.288434	0.245704
3070.5	0.40721	0.394115	0.412901	0.405778	0.350734	0.335071	0.296874	0.288034	0.247515
3071	0.406	0.393685	0.414379	0.405267	0.353808	0.336657	0.30013	0.289263	0.247773
3071.5	0.40419	0.394712	0.41175	0.40554	0.358903	0.338446	0.302171	0.289951	0.250764
3072	0.404821	0.395313	0.413071	0.406079	0.3609	0.340276	0.302975	0.290138	0.256499
3072.5	0.405254	0.395097	0.414256	0.405378	0.359399	0.340354	0.302084	0.294033	0.258818
3073	0.407417	0.395849	0.414196	0.408561	0.35649	0.341598	0.303992	0.298177	0.259229
3073.5	0.408571	0.397594	0.414269	0.407981	0.358428	0.342373	0.305192	0.299078	0.258759
3074	0.40921	0.398967	0.412538	0.407129	0.358637	0.342874	0.307887	0.299647	0.25792
3074.5	0.410769	0.398875	0.411284	0.406715	0.357646	0.34523	0.308956	0.301743	0.260639
3075	0.411143	0.39865	0.411329	0.405923	0.361836	0.348589	0.309338	0.302358	0.261327
3075.5	0.408742	0.395654	0.410289	0.406766	0.366586	0.350105	0.31013	0.304098	0.261356
3076	0.407841	0.394424	0.410581	0.40903	0.367767	0.351691	0.312551	0.307118	0.262566
3076.5	0.408125	0.394293	0.412077	0.411559	0.367934	0.354691	0.315957	0.310438	0.264849
3077	0.407948	0.393996	0.413652	0.413301	0.368269	0.357788	0.318903	0.313001	0.266034
3077.5	0.407087	0.39381	0.416001	0.414855	0.367881	0.361121	0.31914	0.314805	0.268849
3078	0.40826	0.394079	0.418164	0.415988	0.366221	0.364538	0.31966	0.313845	0.271052
3078.5	0.408976	0.392947	0.419397	0.414958	0.366632	0.365948	0.32409	0.313801	0.274557
3079	0.411122	0.392707	0.419056	0.415313	0.367245	0.365657	0.326745	0.314664	0.275837
3079.5	0.409996	0.393027	0.419563	0.415254	0.367961	0.366968	0.325399	0.315856	0.27553
3080	0.410027	0.395073	0.420013	0.414315	0.370109	0.369729	0.325262	0.315774	0.274725
3080.5	0.409371	0.397336	0.419919	0.415043	0.374024	0.372459	0.326003	0.317019	0.274812
3081	0.414232	0.396638	0.418466	0.414547	0.374806	0.372064	0.326662	0.319621	0.275412
3081.5	0.418337	0.393469	0.418815	0.413982	0.375878	0.373337	0.329969	0.32096	0.278035
3082	0.41787	0.394281	0.419666	0.413757	0.374902	0.376542	0.331543	0.322529	0.279978
3082.5	0.417161	0.394997	0.422187	0.412251	0.376613	0.377481	0.330691	0.324548	0.281044
3083	0.414446	0.395188	0.423399	0.412343	0.378878	0.377333	0.332831	0.324309	0.28342
3083.5	0.410573	0.396233	0.424491	0.412848	0.379896	0.378371	0.335351	0.325821	0.285174
3084	0.413665	0.397684	0.427251	0.414505	0.380442	0.381057	0.336876	0.327165	0.28573
3084.5	0.415401	0.396922	0.427178	0.414944	0.379056	0.380921	0.338331	0.329164	0.285455
3085	0.414021	0.398253	0.42703	0.41854	0.381412	0.380979	0.339856	0.330877	0.285653
3085.5	0.415364	0.400417	0.428167	0.417601	0.382755	0.380278	0.344234	0.3318	0.284966
3086	0.417534	0.401009	0.427847	0.417277	0.38427	0.378906	0.345692	0.333964	0.285598
3086.5	0.419528	0.403383	0.427998	0.4196	0.38602	0.380681	0.346894	0.335772	0.286257
3087	0.42163	0.404524	0.428149	0.419366	0.386373	0.382131	0.346471	0.335822	0.289282
3087.5	0.423411	0.403638	0.430103	0.417537	0.38863	0.385664	0.349377	0.336611	0.291629
3088	0.424443	0.402991	0.432172	0.415874	0.389068	0.387873	0.349261	0.337466	0.293124
3088.5	0.421845	0.403269	0.431623	0.417474	0.389747	0.391123	0.347616	0.338282	0.293617
3089	0.416834	0.404416	0.431647	0.41676	0.39363	0.392352	0.347946	0.338395	0.293783
3089.5	0.418815	0.404541	0.43367	0.416077	0.395352	0.392602	0.350563	0.337881	0.294582
3090	0.421408	0.405516	0.434192	0.419658	0.396436	0.39446	0.353064	0.337087	0.296336
3090.5	0.423413	0.410107	0.434668	0.420655	0.396412	0.397072	0.354809	0.338714	0.297909
3091	0.424792	0.412369	0.43414	0.421374	0.396826	0.397179	0.355194	0.341382	0.300337
3091.5	0.428136	0.411475	0.434432	0.423342	0.399004	0.398596	0.357578	0.343206	0.303557
3092	0.429676	0.410746	0.432828	0.426256	0.401523	0.400555	0.359887	0.343128	0.304985
3092.5	0.428283	0.410128	0.43078	0.427835	0.401829	0.401157	0.361816	0.345469	0.306035
3093	0.429424	0.411414	0.431344	0.428551	0.398826	0.401498	0.362846	0.346569	0.305003
3093.5	0.431989	0.411969	0.430571	0.430096	0.398268	0.404746	0.364844	0.349131	0.303892
3094	0.429434	0.410384	0.431078	0.431636	0.398827	0.407712	0.365802	0.349744	0.304036
3094.5	0.427166	0.410478	0.432404	0.430989	0.400746	0.406538	0.366542	0.352606	0.30396
3095	0.425082	0.412008	0.435833	0.433674	0.403195	0.404037	0.36769	0.355662	0.304962
3095.5	0.426315	0.41472	0.439636	0.434112	0.40509	0.404517	0.365577	0.355122	0.307587
3096	0.427754	0.414404	0.440027	0.43532	0.404074	0.406277	0.364029	0.353552	0.30802
3096.5	0.429614	0.415276	0.442201	0.435828	0.404123	0.407327	0.362314	0.356391	0.308339
3097	0.432231	0.416239	0.444369	0.435871	0.406422	0.407731	0.361529	0.357628	0.307779
3097.5	0.433179	0.417868	0.443241	0.437724	0.408545	0.410873	0.361316	0.355103	0.309261
3098	0.433134	0.417431	0.443566	0.438063	0.410913	0.412989	0.363764	0.353067	0.310897
3098.5	0.435203	0.417299	0.440143	0.437482	0.412259	0.41596	0.36553	0.354551	0.310522
3099	0.436364	0.418715	0.438056	0.437444	0.411867	0.415114	0.36478	0.354503	0.310949
3099.5	0.435836	0.420549	0.441011	0.439575	0.413735	0.412316	0.366516	0.354678	0.310461
3100	0.435578	0.421481	0.440986	0.442052	0.415098	0.412644	0.366961	0.358915	0.311604
3100.5	0.437804	0.421796	0.442973	0.442487	0.417129	0.416003	0.369333	0.362624	0.312777
3101	0.438724	0.423618	0.447641	0.441339	0.418124	0.416344	0.371068	0.363642	0.314163
3101.5	0.439081	0.427053	0.451302	0.442667	0.41678	0.417763	0.372499	0.363984	0.31451
3102	0.437765	0.427277	0.449908	0.442596	0.415248	0.417467	0.376056	0.363426	0.311895
3102.5	0.440196	0.429319	0.451382	0.442419	0.417324	0.419099	0.380072	0.361126	0.311983
3103	0.439423	0.429428	0.454901	0.443135	0.421036	0.421498	0.379247	0.361227	0.315836
3103.5	0.43939	0.430074	0.456979	0.447774	0.422207	0.420369	0.375265	0.363023	0.319184
3104	0.443349	0.431691	0.45272	0.448116	0.421628	0.420927	0.374169	0.365164	0.319342
3104.5	0.447107	0.434131	0.45094	0.448464	0.421843	0.421446	0.374052	0.363886	0.319771
3105	0.445944	0.432938	0.453934	0.449165	0.423056	0.420904	0.374624	0.363088	0.31967
3105.5	0.446409	0.433231	0.457073	0.448867	0.423303	0.421433	0.373657	0.364594	0.31841
3106	0.447996	0.433804	0.457048	0.448738	0.42442	0.421617	0.37308	0.365475	0.316424
3106.5	0.449953	0.436274	0.459313	0.449698	0.429279	0.42258	0.373322	0.367374	0.319005
3107	0.456064	0.43664	0.461866	0.453596	0.432412	0.424759	0.374979	0.369698	0.322474
3107.5	0.458937	0.440494	0.462529	0.457077	0.433378	0.425717	0.376163	0.36993	0.324294
3108	0.46009	0.440401	0.462357	0.459252	0.433858	0.426328	0.377235	0.373282	0.32563
3108.5	0.460668	0.442793	0.463041	0.460725	0.432971	0.428015	0.379308	0.374593	0.326614
3109	0.461442	0.445224	0.465676	0.464182	0.432586	0.429675	0.379044	0.373992	0.325779
3109.5	0.460963	0.446371	0.466028	0.466689	0.433237	0.430901	0.379579	0.37282	0.321435
3110	0.460157	0.444682	0.467276	0.466467	0.434565	0.431664	0.380926	0.371566	0.320799
3110.5	0.461901	0.443473	0.46992	0.464743	0.437716	0.433838	0.381832	0.371512	0.322329
3111	0.463315	0.444864	0.47229	0.466788	0.438799	0.434565	0.383742	0.374012	0.322624
3111.5	0.466023	0.447985	0.475392	0.468761	0.437801	0.435333	0.381316	0.378122	0.323337
3112	0.465825	0.452253	0.477916	0.468147	0.439708	0.435895	0.380922	0.378343	0.323321
3112.5	0.467263	0.454428	0.479151	0.469037	0.440998	0.434298	0.380127	0.378844	0.322659
3113	0.469863	0.456186	0.481035	0.470848	0.443209	0.434311	0.382662	0.380292	0.321307
3113.5	0.473967	0.458533	0.482039	0.476934	0.446427	0.437566	0.384898	0.381227	0.323011
3114	0.477049	0.46131	0.480367	0.478618	0.447293	0.439827	0.383672	0.38058	0.325565
3114.5	0.477651	0.461926	0.480795	0.479427	0.446753	0.441243	0.384397	0.380157	0.326159
3115	0.477054	0.462924	0.485088	0.480857	0.44872	0.442112	0.384989	0.379425	0.325279
3115.5	0.478014	0.466242	0.490241	0.481178	0.449124	0.443299	0.38806	0.380527	0.325389
3116	0.47837	0.472144	0.493564	0.482204	0.448606	0.441912	0.388592	0.382148	0.324292
3116.5	0.481376	0.473582	0.492791	0.484005	0.449912	0.443503	0.393232	0.383865	0.325583
3117	0.483256	0.474213	0.493224	0.487051	0.451637	0.443879	0.394717	0.386556	0.32709
3117.5	0.486323	0.475401	0.495796	0.491048	0.454128	0.443708	0.392562	0.388993	0.329743
3118	0.487954	0.475594	0.497798	0.492897	0.456516	0.44483	0.389541	0.389908	0.332643
3118.5	0.490517	0.476656	0.499929	0.493767	0.455693	0.446637	0.38877	0.393795	0.334439
3119	0.496121	0.476168	0.503767	0.496343	0.454918	0.449362	0.39037	0.394479	0.336672
3119.5	0.497285	0.478191	0.506691	0.504212	0.457035	0.450221	0.393607	0.392125	0.334859
3120	0.497103	0.482338	0.509082	0.508103	0.459113	0.447994	0.396268	0.391991	0.333166
3120.5	0.500266	0.48504	0.512519	0.507153	0.462675	0.449372	0.400042	0.39212	0.332634
3121	0.501659	0.485357	0.515163	0.507881	0.465039	0.452171	0.400058	0.392683	0.33284
3121.5	0.507757	0.487184	0.516896	0.509293	0.466366	0.453973	0.401709	0.393087	0.337111
3122	0.514097	0.489048	0.520429	0.510704	0.469258	0.454919	0.40288	0.391711	0.337164
3122.5	0.516986	0.488725	0.523601	0.51091	0.468803	0.457339	0.405101	0.393888	0.335709
3123	0.51733	0.491575	0.525267	0.513839	0.469475	0.459583	0.40236	0.396285	0.337029
3123.5	0.517887	0.497595	0.523987	0.517347	0.47048	0.457901	0.40193	0.398736	0.340653
3124	0.520073	0.502577	0.524924	0.520466	0.472458	0.454755	0.405496	0.400452	0.341193
3124.5	0.520328	0.504678	0.525605	0.52246	0.47408	0.45442	0.408585	0.401033	0.340193
3125	0.525606	0.505493	0.529515	0.52563	0.475012	0.455508	0.408728	0.401122	0.34059
3125.5	0.529677	0.507685	0.532738	0.528622	0.47794	0.458237	0.409984	0.401327	0.341527
3126	0.531557	0.51048	0.534471	0.53067	0.483902	0.459489	0.414014	0.400894	0.342956
3126.5	0.534233	0.514374	0.536505	0.534301	0.488559	0.46078	0.417887	0.403851	0.343158
3127	0.536978	0.518602	0.543576	0.536223	0.492084	0.464078	0.417933	0.408615	0.344506
3127.5	0.537591	0.521768	0.549009	0.539408	0.494053	0.467673	0.416438	0.410089	0.345671
3128	0.539129	0.524542	0.55256	0.541281	0.496098	0.46769	0.416189	0.410614	0.349516
3128.5	0.540872	0.525393	0.554863	0.54475	0.495446	0.465882	0.418844	0.410566	0.349499
3129	0.546294	0.528565	0.558662	0.55	0.496857	0.468862	0.421034	0.410556	0.348382
3129.5	0.55312	0.535157	0.56085	0.555869	0.498941	0.472811	0.421011	0.414194	0.347297
3130	0.555667	0.537093	0.564308	0.560025	0.498932	0.474561	0.420578	0.415203	0.348396
3130.5	0.556466	0.538525	0.567956	0.56154	0.502381	0.476802	0.420054	0.414695	0.349872
3131	0.559294	0.541559	0.569951	0.564492	0.506193	0.474749	0.422645	0.416008	0.350842
3131.5	0.56113	0.545304	0.573867	0.567982	0.509682	0.474806	0.426069	0.417386	0.352285
3132	0.568462	0.545756	0.579532	0.569563	0.509633	0.476874	0.428344	0.417551	0.356735
3132.5	0.572006	0.54698	0.583457	0.569563	0.510155	0.478082	0.429141	0.417491	0.358006
3133	0.573283	0.549468	0.586493	0.56855	0.509111	0.480782	0.430598	0.419114	0.358645
3133.5	0.574326	0.553315	0.588147	0.571294	0.508112	0.482596	0.43258	0.421256	0.358547
3134	0.576415	0.558029	0.586969	0.577223	0.512467	0.481597	0.434988	0.425355	0.359648
3134.5	0.579228	0.563125	0.5879	0.58251	0.51775	0.480502	0.436005	0.426056	0.361221
3135	0.582716	0.564753	0.592042	0.586259	0.52136	0.481539	0.43847	0.425799	0.362496
3135.5	0.585918	0.569466	0.597032	0.590515	0.52287	0.484168	0.439089	0.426657	0.360549
3136	0.591614	0.573425	0.60213	0.593443	0.524031	0.486354	0.441942	0.426714	0.35935
3136.5	0.594181	0.578582	0.605174	0.596248	0.523563	0.488339	0.444202	0.428349	0.361375
3137	0.594355	0.581941	0.607021	0.599433	0.527365	0.489738	0.446425	0.431194	0.36507
3137.5	0.596967	0.584435	0.609526	0.603118	0.532908	0.490773	0.448202	0.434558	0.3669
3138	0.601822	0.58472	0.61216	0.606327	0.536523	0.492356	0.44829	0.436937	0.368825
3138.5	0.603142	0.587947	0.613027	0.606885	0.538954	0.496018	0.449365	0.438648	0.371074
3139	0.606727	0.592039	0.613894	0.609313	0.541167	0.496413	0.45201	0.438313	0.372836
3139.5	0.611723	0.597834	0.619996	0.614678	0.546347	0.498017	0.453739	0.438659	0.37418
3140	0.614804	0.601549	0.626958	0.621068	0.549043	0.498661	0.451318	0.441661	0.376485
3140.5	0.623383	0.60419	0.632846	0.623179	0.546048	0.501884	0.449512	0.443547	0.376651
3141	0.628736	0.608508	0.63925	0.625197	0.545966	0.503618	0.451572	0.444382	0.378636
3141.5	0.633599	0.61266	0.642457	0.628408	0.549852	0.506329	0.450487	0.443987	0.379604
3142	0.638635	0.61367	0.643776	0.633623	0.553824	0.50893	0.451411	0.444403	0.380373
3142.5	0.641882	0.617928	0.648138	0.639844	0.560482	0.509895	0.455338	0.447803	0.380281
3143	0.645144	0.620659	0.651943	0.642058	0.564836	0.512541	0.460387	0.450389	0.379416
3143.5	0.648632	0.619356	0.655882	0.644739	0.56777	0.51497	0.464169	0.45422	0.382056
3144	0.649997	0.620694	0.661731	0.647474	0.571198	0.515339	0.467237	0.455275	0.38328
3144.5	0.652045	0.624894	0.664444	0.65055	0.575142	0.514986	0.466637	0.454271	0.383421
3145	0.653824	0.632216	0.664765	0.655957	0.576344	0.516498	0.466158	0.454723	0.38613
3145.5	0.657199	0.636787	0.667359	0.660221	0.577155	0.519504	0.464566	0.457653	0.38782
3146	0.658857	0.639934	0.673045	0.663514	0.577803	0.523129	0.467194	0.461982	0.389011
3146.5	0.663748	0.643212	0.679952	0.669512	0.582576	0.525913	0.467276	0.464278	0.391628
3147	0.668341	0.648148	0.686908	0.675133	0.587572	0.52806	0.467373	0.465387	0.393668
3147.5	0.67287	0.6534	0.689186	0.680046	0.589885	0.530653	0.469436	0.465538	0.394726
3148	0.677078	0.658321	0.693789	0.685694	0.592399	0.53167	0.473685	0.465532	0.395439
3148.5	0.678603	0.66237	0.69841	0.687947	0.595565	0.533139	0.475577	0.468932	0.395856
3149	0.682834	0.665397	0.699729	0.689581	0.598094	0.533109	0.474687	0.472948	0.398159
3149.5	0.687383	0.666023	0.698883	0.691954	0.59825	0.534392	0.476389	0.475035	0.400458
3150	0.690392	0.666454	0.701782	0.69363	0.600529	0.535301	0.478452	0.476344	0.401727
3150.5	0.693377	0.668048	0.701822	0.693491	0.602552	0.537875	0.481269	0.476453	0.402064
3151	0.696668	0.672939	0.704326	0.696157	0.601773	0.538772	0.483414	0.476636	0.404039
3151.5	0.701812	0.677712	0.709189	0.701118	0.604076	0.539777	0.485115	0.476122	0.404955
3152	0.705339	0.680723	0.713813	0.703623	0.605637	0.542807	0.488641	0.478702	0.40624
3152.5	0.705883	0.683503	0.717276	0.70694	0.609014	0.545404	0.491467	0.48201	0.409193
3153	0.706258	0.685809	0.72051	0.71124	0.608935	0.54646	0.495234	0.485567	0.410979
3153.5	0.710405	0.689837	0.724802	0.71747	0.609676	0.546814	0.49644	0.488299	0.412285
3154	0.714476	0.69391	0.727092	0.722389	0.611662	0.547281	0.495587	0.488157	0.414129
3154.5	0.71933	0.698906	0.728492	0.722835	0.615998	0.548673	0.49531	0.488222	0.416004
3155	0.723505	0.699831	0.729934	0.724363	0.620234	0.547075	0.497267	0.488105	0.415882
3155.5	0.728641	0.702794	0.733442	0.725533	0.621738	0.548136	0.500316	0.489234	0.416569
3156	0.736262	0.707796	0.738784	0.727667	0.623187	0.55151	0.503145	0.491578	0.418128
3156.5	0.737465	0.713878	0.744096	0.732459	0.625695	0.552988	0.506186	0.493756	0.417626
3157	0.743458	0.72039	0.750843	0.737223	0.630761	0.556001	0.506946	0.496225	0.417308
3157.5	0.751211	0.722823	0.758642	0.744071	0.633036	0.558608	0.504841	0.496889	0.420708
3158	0.756753	0.726667	0.764165	0.754065	0.636549	0.561328	0.505881	0.49857	0.422712
3158.5	0.76365	0.729286	0.772471	0.761529	0.641949	0.56167	0.506629	0.499063	0.424639
3159	0.770579	0.73671	0.77869	0.766377	0.64499	0.560854	0.507504	0.500206	0.423942
3159.5	0.776539	0.741368	0.783323	0.770369	0.649235	0.560515	0.508991	0.50175	0.424299
3160	0.782222	0.748152	0.788797	0.777703	0.654268	0.563629	0.509311	0.502358	0.423791
3160.5	0.787044	0.75556	0.795158	0.78396	0.656972	0.566677	0.509386	0.504015	0.424608
3161	0.790945	0.759944	0.801477	0.790407	0.659977	0.569357	0.510167	0.506623	0.426221
3161.5	0.793391	0.764104	0.807373	0.797044	0.663338	0.572586	0.513488	0.507053	0.426785
3162	0.790991	0.766205	0.811463	0.800729	0.667692	0.573968	0.513834	0.50606	0.427464
3162.5	0.792439	0.76782	0.811545	0.803107	0.669974	0.574534	0.514806	0.508132	0.429005
3163	0.793409	0.769601	0.812471	0.80406	0.670901	0.571659	0.517559	0.510197	0.428386
3163.5	0.795678	0.769071	0.814438	0.802955	0.672797	0.571202	0.52033	0.511609	0.430002
3164	0.798674	0.77119	0.816022	0.803027	0.671583	0.571831	0.522782	0.512353	0.431191
3164.5	0.798542	0.772735	0.815971	0.801705	0.672939	0.574874	0.52581	0.514328	0.433781
3165	0.799749	0.775131	0.814943	0.800866	0.676261	0.578359	0.527547	0.515912	0.434556
3165.5	0.799424	0.775067	0.813001	0.801245	0.676157	0.584978	0.529573	0.518677	0.435281
3166	0.798697	0.774806	0.812462	0.801518	0.672729	0.589928	0.530575	0.521796	0.435684
3166.5	0.799546	0.775244	0.810647	0.798815	0.672342	0.590822	0.532004	0.525658	0.436873
3167	0.800049	0.775074	0.806724	0.796396	0.673245	0.591178	0.532839	0.529089	0.437996
3167.5	0.800987	0.774819	0.804743	0.793524	0.675714	0.591054	0.533671	0.528023	0.442728
3168	0.800678	0.77637	0.804713	0.792922	0.677618	0.590372	0.535722	0.529391	0.444064
3168.5	0.803123	0.777943	0.805835	0.796305	0.676682	0.592277	0.535242	0.531012	0.445273
3169	0.801016	0.777606	0.807593	0.799612	0.673423	0.595214	0.534425	0.532719	0.445083
3169.5	0.802718	0.778443	0.810214	0.800779	0.671691	0.59653	0.534623	0.533996	0.447066
3170	0.807113	0.777829	0.811149	0.80113	0.671004	0.593472	0.53775	0.533466	0.449572
3170.5	0.809072	0.779064	0.812823	0.802088	0.672984	0.592136	0.537213	0.533342	0.449708
3171	0.813713	0.780781	0.815366	0.803505	0.674653	0.592615	0.535268	0.533569	0.450105
3171.5	0.820798	0.785176	0.817815	0.807168	0.674021	0.592032	0.537596	0.534354	0.450021
3172	0.827896	0.790735	0.824462	0.813726	0.675724	0.590217	0.538868	0.535068	0.448044
3172.5	0.832584	0.796249	0.831681	0.820742	0.680312	0.587762	0.538762	0.536021	0.44758
3173	0.837885	0.802056	0.837565	0.827029	0.683094	0.58722	0.536488	0.535185	0.44625
3173.5	0.843663	0.80576	0.844511	0.833877	0.683403	0.587824	0.535152	0.533581	0.442715
3174	0.850318	0.814064	0.854013	0.840546	0.682717	0.586481	0.530371	0.533843	0.440023
3174.5	0.854681	0.82209	0.862795	0.849867	0.684401	0.585551	0.528791	0.533948	0.440272
3175	0.860074	0.824199	0.870193	0.856899	0.687774	0.582934	0.530964	0.533234	0.441658
3175.5	0.865	0.828491	0.874702	0.862926	0.690353	0.582889	0.532574	0.53235	0.440533
3176	0.868422	0.831427	0.877717	0.863292	0.693382	0.584417	0.535349	0.531904	0.441046
3176.5	0.867091	0.833153	0.881759	0.864757	0.69684	0.588228	0.535062	0.530863	0.441888
3177	0.865447	0.837252	0.884292	0.8687	0.701895	0.589944	0.533653	0.531436	0.442723
3177.5	0.868664	0.840923	0.884937	0.870342	0.70449	0.591931	0.533749	0.530715	0.443247
3178	0.871286	0.843343	0.885525	0.86747	0.706744	0.591678	0.538585	0.531304	0.443817
3178.5	0.872898	0.843763	0.883637	0.863636	0.708048	0.594644	0.542777	0.531767	0.444127
3179	0.871036	0.839958	0.880953	0.85934	0.706924	0.598983	0.545373	0.532544	0.446748
3179.5	0.863521	0.835122	0.87809	0.85492	0.704443	0.601541	0.548952	0.533435	0.447213
3180	0.856846	0.833207	0.874474	0.850778	0.700515	0.602656	0.552043	0.536596	0.448607
3180.5	0.852652	0.831016	0.867514	0.846253	0.697805	0.603287	0.553891	0.540346	0.451475
3181	0.849287	0.826936	0.861219	0.840886	0.698168	0.60412	0.554964	0.54303	0.454572
3181.5	0.847192	0.818188	0.855857	0.833816	0.699598	0.606695	0.55531	0.54531	0.459242
3182	0.840099	0.810119	0.850968	0.827716	0.695338	0.608153	0.557073	0.549384	0.461977
3182.5	0.830838	0.804305	0.845383	0.821448	0.689144	0.608593	0.558369	0.552014	0.462117
3183	0.826753	0.797991	0.83955	0.814938	0.683801	0.607259	0.558091	0.552859	0.463999
3183.5	0.823174	0.791942	0.83366	0.809644	0.680008	0.606548	0.558995	0.554906	0.464286
3184	0.821199	0.786969	0.827094	0.806774	0.676978	0.604503	0.557173	0.55567	0.462399
3184.5	0.822421	0.784298	0.822675	0.803772	0.673831	0.599408	0.556967	0.55589	0.461696
3185	0.821456	0.783017	0.821146	0.803822	0.672345	0.592742	0.555127	0.557107	0.461785
3185.5	0.819253	0.781332	0.818709	0.801076	0.668452	0.588021	0.551543	0.55582	0.461662
3186	0.81848	0.779746	0.816292	0.797316	0.663513	0.584408	0.547064	0.55344	0.458601
3186.5	0.819702	0.779167	0.816443	0.796401	0.661922	0.578444	0.541445	0.549938	0.455811
3187	0.819043	0.778903	0.818396	0.797358	0.660653	0.570362	0.536673	0.547647	0.451519
3187.5	0.818934	0.779205	0.81845	0.798786	0.65999	0.564698	0.530242	0.544866	0.445913
3188	0.821298	0.783813	0.820364	0.804785	0.658703	0.56129	0.523212	0.540446	0.444504
3188.5	0.82102	0.787529	0.824637	0.808991	0.655088	0.558356	0.519037	0.535776	0.441086
3189	0.824526	0.792099	0.829386	0.814411	0.65429	0.553597	0.51605	0.532851	0.435188
3189.5	0.828627	0.796761	0.832194	0.816626	0.652366	0.550953	0.511604	0.527837	0.429527
3190	0.833637	0.800649	0.833776	0.819555	0.652795	0.546789	0.507221	0.522001	0.424584
3190.5	0.834248	0.802163	0.833214	0.821079	0.654255	0.543952	0.506973	0.51836	0.420222
3191	0.831352	0.803259	0.836154	0.825728	0.656807	0.545086	0.506631	0.513704	0.418647
3191.5	0.827765	0.802276	0.835942	0.82629	0.657475	0.546751	0.505795	0.511153	0.416136
3192	0.824745	0.798944	0.83548	0.824403	0.654028	0.551521	0.50459	0.509621	0.413421
3192.5	0.821009	0.792641	0.835175	0.821967	0.654339	0.555394	0.504782	0.510249	0.413951
3193	0.816376	0.789803	0.832104	0.81762	0.653257	0.55663	0.509085	0.512238	0.414661
3193.5	0.810319	0.784122	0.826536	0.809602	0.651545	0.559653	0.514705	0.512186	0.41683
3194	0.805819	0.780036	0.818163	0.800742	0.650683	0.559926	0.519942	0.511255	0.419824
3194.5	0.798838	0.772385	0.811413	0.791705	0.647924	0.559557	0.522137	0.511264	0.421948
3195	0.790385	0.764161	0.805444	0.779564	0.642354	0.560165	0.521921	0.513498	0.425514
3195.5	0.779045	0.752614	0.792297	0.764495	0.631986	0.562435	0.524007	0.516351	0.427744
3196	0.76662	0.738084	0.777826	0.75269	0.620397	0.563229	0.525526	0.522465	0.428684
3196.5	0.75458	0.724326	0.76737	0.74193	0.612234	0.564122	0.528513	0.52513	0.428311
3197	0.743682	0.711452	0.75564	0.728815	0.60499	0.563452	0.533711	0.523224	0.432289
3197.5	0.730991	0.698831	0.742225	0.717254	0.59686	0.558742	0.535607	0.524232	0.437753
3198	0.716772	0.685802	0.727519	0.705182	0.591097	0.552539	0.533703	0.527389	0.439173
3198.5	0.704286	0.675096	0.713368	0.690556	0.583235	0.546739	0.529138	0.530562	0.436866
3199	0.693822	0.662412	0.700713	0.67926	0.575946	0.539656	0.523853	0.532763	0.43605
3199.5	0.684911	0.653736	0.688935	0.67199	0.567207	0.532479	0.517679	0.531747	0.433858
3200	0.680089	0.644001	0.675574	0.663184	0.557267	0.52513	0.513078	0.527609	0.429745
3200.5	0.675162	0.63552	0.66471	0.65402	0.54885	0.514343	0.504612	0.524111	0.424573
3201	0.668611	0.629434	0.65596	0.64558	0.542454	0.503428	0.493162	0.518868	0.418762
3201.5	0.659643	0.626506	0.649312	0.635432	0.536643	0.489787	0.485591	0.51336	0.41133
3202	0.654877	0.623622	0.646005	0.627773	0.529577	0.477866	0.475454	0.505877	0.403198
3202.5	0.646496	0.617639	0.641215	0.621706	0.519712	0.46685	0.465292	0.497393	0.394944
3203	0.639575	0.610341	0.634126	0.616441	0.509878	0.458104	0.454358	0.491402	0.386275
3203.5	0.633225	0.605171	0.62594	0.612415	0.503672	0.451653	0.444522	0.484094	0.377424
3204	0.626452	0.599691	0.617455	0.607032	0.500261	0.442407	0.435314	0.474374	0.369057
3204.5	0.620665	0.591524	0.609667	0.600941	0.493485	0.434896	0.429833	0.463131	0.359771
3205	0.614383	0.582769	0.604328	0.595917	0.486084	0.429791	0.422563	0.453919	0.353007
3205.5	0.606633	0.573532	0.599179	0.590583	0.479778	0.426346	0.417489	0.44593	0.347398
3206	0.597138	0.565075	0.594415	0.58308	0.471641	0.423168	0.412297	0.440186	0.341599
3206.5	0.588379	0.560575	0.587493	0.573062	0.465212	0.419698	0.40937	0.434426	0.335508
3207	0.575064	0.553129	0.580663	0.562221	0.458474	0.417712	0.410539	0.429662	0.331498
3207.5	0.562791	0.542024	0.57324	0.555393	0.453402	0.417078	0.409391	0.425917	0.327747
3208	0.550682	0.531396	0.561938	0.546696	0.450781	0.419413	0.409422	0.422596	0.326608
3208.5	0.537058	0.519899	0.547862	0.535478	0.445633	0.42023	0.409755	0.421072	0.32601
3209	0.524281	0.504594	0.534286	0.521596	0.437957	0.420761	0.412845	0.420308	0.328303
3209.5	0.512	0.488902	0.52148	0.505492	0.430303	0.422823	0.415045	0.419967	0.331072
3210	0.495649	0.471817	0.507907	0.488873	0.419096	0.422485	0.416753	0.421582	0.33514
3210.5	0.481538	0.454814	0.491723	0.473435	0.408595	0.42186	0.418313	0.424083	0.338863
3211	0.469465	0.436921	0.475927	0.457488	0.401478	0.42286	0.42025	0.42648	0.341113
3211.5	0.454839	0.422691	0.461411	0.441094	0.395588	0.421658	0.421705	0.426314	0.342023
3212	0.439558	0.407552	0.446975	0.426878	0.388193	0.419059	0.420542	0.428773	0.342094
3212.5	0.423866	0.392725	0.431252	0.412882	0.379848	0.416178	0.417084	0.43473	0.343091
3213	0.410792	0.378008	0.414504	0.400309	0.369696	0.40942	0.414588	0.434839	0.344012
3213.5	0.398973	0.366101	0.40236	0.38897	0.359587	0.39864	0.411254	0.434544	0.342915
3214	0.38959	0.358636	0.390157	0.380046	0.347596	0.389802	0.404647	0.431706	0.342012
3214.5	0.377654	0.350755	0.379189	0.370743	0.336446	0.378607	0.396871	0.428113	0.337605
3215	0.364838	0.342991	0.369109	0.360649	0.328894	0.364878	0.38638	0.424201	0.330897
3215.5	0.354844	0.333491	0.355768	0.348863	0.320024	0.349714	0.376139	0.418789	0.325383
3216	0.346579	0.322413	0.344755	0.338767	0.311411	0.336318	0.365021	0.412694	0.314889
3216.5	0.338346	0.312228	0.336065	0.329511	0.300686	0.32128	0.353508	0.401964	0.302903
3217	0.328364	0.305951	0.326238	0.320786	0.287775	0.3105	0.339941	0.392129	0.292013
3217.5	0.317763	0.295709	0.316434	0.311311	0.276794	0.298757	0.324561	0.3827	0.280906
3218	0.309245	0.286558	0.305666	0.300113	0.267577	0.285091	0.310928	0.371642	0.269688
3218.5	0.299166	0.276394	0.292156	0.285073	0.256994	0.271811	0.297451	0.359964	0.257033
3219	0.288496	0.263892	0.279798	0.272536	0.242029	0.256374	0.283836	0.348856	0.246284
3219.5	0.275297	0.249699	0.267003	0.26028	0.225939	0.241818	0.270142	0.338516	0.234493
3220	0.26086	0.234936	0.25083	0.244372	0.212883	0.231715	0.25858	0.325472	0.224658
3220.5	0.245731	0.221228	0.232839	0.230128	0.199517	0.224546	0.24839	0.312814	0.217204
3221	0.228318	0.209396	0.218454	0.216955	0.188086	0.219001	0.237794	0.301721	0.205838
3221.5	0.209755	0.194847	0.204592	0.201818	0.174931	0.213509	0.230098	0.292072	0.196309
3222	0.191698	0.17562	0.188322	0.183225	0.164631	0.209528	0.226558	0.284161	0.187475
3222.5	0.175456	0.156568	0.170545	0.165658	0.154178	0.205649	0.221194	0.278188	0.180206
3223	0.156961	0.139769	0.15154	0.147418	0.142488	0.200637	0.218909	0.273597	0.176466
3223.5	0.138663	0.122222	0.131299	0.127719	0.129441	0.197659	0.217567	0.26694	0.172803
3224	0.12365	0.102856	0.113938	0.108375	0.118477	0.197296	0.219	0.258872	0.168415
3224.5	0.109663	0.0843684	0.0973454	0.092732	0.10967	0.194113	0.220084	0.255077	0.166886
3225	0.0949359	0.0625088	0.0798484	0.0773933	0.0980286	0.189883	0.221426	0.253654	0.166324
3225.5	0.0780293	0.0435442	0.065352	0.0607245	0.0861967	0.188156	0.220655	0.253491	0.168561
3226	0.0642027	0.0303277	0.0510698	0.0462483	0.0765966	0.186382	0.220097	0.253639	0.167506
3226.5	0.05034	0.0177324	0.0386453	0.0327099	0.0687093	0.182914	0.217945	0.252893	0.168151
3227	0.0366019	0.00475412	0.028374	0.0236831	0.061763	0.178698	0.215725	0.250869	0.166947
3227.5	0.0258152	-0.00761803	0.0180755	0.0174912	0.0554741	0.172236	0.211531	0.24943	0.165903
3228	0.0173446	-0.0203973	0.00843445	0.00871462	0.0490675	0.166876	0.206353	0.247259	0.1659
3228.5	0.00907105	-0.027308	9.6193e-05	-0.000508263	0.0419944	0.159002	0.199387	0.24553	0.164547
3229	0.00414697	-0.0303584	-0.00395968	-0.00881438	0.0332144	0.149628	0.195576	0.243655	0.160212
3229.5	-0.000435352	-0.0351973	-0.00918873	-0.0136705	0.0233426	0.139776	0.18766	0.241646	0.156547
3230	-0.00444269	-0.0374275	-0.0154763	-0.0149468	0.0143334	0.128201	0.177117	0.237664	0.151906
3230.5	-0.0110155	-0.0419316	-0.0201143	-0.0156502	0.00789652	0.115548	0.165392	0.23076	0.14377
3231	-0.0155014	-0.0421896	-0.0233561	-0.0203134	0.00162854	0.0981446	0.149288	0.222063	0.13357
3231.5	-0.0215072	-0.0448601	-0.0268602	-0.0247353	-0.00583975	0.0824539	0.134505	0.212015	0.121857
3232	-0.0283495	-0.0488758	-0.0325176	-0.0283882	-0.0141314	0.0672554	0.120916	0.198726	0.11144
3232.5	-0.035232	-0.0539892	-0.0386998	-0.0345442	-0.0250136	0.0535526	0.106591	0.187131	0.100618
3233	-0.0445795	-0.0598416	-0.0492157	-0.0435834	-0.035941	0.0383758	0.09451	0.175344	0.0905785
3233.5	-0.0521416	-0.0677808	-0.0600875	-0.054619	-0.0468896	0.0229673	0.0791266	0.164419	0.0805167
3234	-0.0629367	-0.0763233	-0.0723979	-0.0682301	-0.059898	0.00905939	0.0628687	0.153709	0.0693793
3234.5	-0.0754086	-0.0896096	-0.0865871	-0.0831049	-0.0743993	-0.00367114	0.0469455	0.140732	0.0555378
3235	-0.0903454	-0.104892	-0.104416	-0.0988784	-0.0897299	-0.0174415	0.0305246	0.130533	0.040502
3235.5	-0.106561	-0.124388	-0.123015	-0.11765	-0.106032	-0.0293084	0.0189019	0.115901	0.0257658
3236	-0.124397	-0.141324	-0.143821	-0.138378	-0.120735	-0.0398387	0.0111182	0.101196	0.0126039
3236.5	-0.144396	-0.161658	-0.165628	-0.15907	-0.135619	-0.0499275	0.00299976	0.091361	0.00299247
3237	-0.165156	-0.183968	-0.190011	-0.182016	-0.151499	-0.0575965	-0.00561935	0.0821271	-0.00817305
3237.5	-0.187769	-0.206618	-0.213063	-0.204994	-0.168374	-0.0643004	-0.0138404	0.0731786	-0.0182891
3238	-0.211488	-0.233011	-0.234672	-0.22758	-0.186036	-0.0680296	-0.0194317	0.0618216	-0.0241006
3238.5	-0.23626	-0.254875	-0.253955	-0.252772	-0.203845	-0.0716382	-0.0211568	0.0544051	-0.028567
3239	-0.25792	-0.275689	-0.274794	-0.274222	-0.221384	-0.0753361	-0.0241274	0.0473244	-0.0332526
3239.5	-0.277244	-0.296985	-0.294813	-0.294187	-0.238877	-0.0784357	-0.0295529	0.0408791	-0.0389073
3240	-0.293597	-0.319021	-0.315529	-0.313625	-0.250456	-0.0843484	-0.035452	0.0360843	-0.0417734
3240.5	-0.30931	-0.336327	-0.333949	-0.331905	-0.260341	-0.0919596	-0.0377893	0.0308754	-0.0441831
3241	-0.323483	-0.351435	-0.348169	-0.346424	-0.270638	-0.0957131	-0.0382148	0.0267583	-0.0484787
3241.5	-0.337093	-0.365093	-0.357965	-0.356007	-0.281554	-0.0983616	-0.0412036	0.0210407	-0.051208
3242	-0.349739	-0.377994	-0.368936	-0.364087	-0.290507	-0.100713	-0.0472083	0.0167466	-0.0531674
3242.5	-0.354531	-0.388412	-0.377927	-0.368721	-0.296196	-0.104016	-0.0525374	0.0148631	-0.0553217
3243	-0.359592	-0.394841	-0.383232	-0.370839	-0.302555	-0.110163	-0.0558249	0.0111521	-0.0575947
3243.5	-0.361409	-0.396228	-0.384092	-0.37366	-0.306984	-0.11802	-0.0614617	0.00757973	-0.0576521
3244	-0.36378	-0.39534	-0.38307	-0.373683	-0.31204	-0.127996	-0.0677379	0.00598777	-0.0617929
3244.5	-0.365372	-0.390961	-0.382549	-0.369613	-0.312974	-0.13789	-0.0727324	0.0022164	-0.0652239
3245	-0.365295	-0.388846	-0.379965	-0.363523	-0.313769	-0.149171	-0.0801366	-0.00275123	-0.0697487
3245.5	-0.362001	-0.385664	-0.375596	-0.358346	-0.315587	-0.161077	-0.0889762	-0.00857936	-0.0751118
3246	-0.360834	-0.382629	-0.369987	-0.354243	-0.316442	-0.172763	-0.100416	-0.015268	-0.0806378
3246.5	-0.35649	-0.378606	-0.364038	-0.347541	-0.318082	-0.184187	-0.112844	-0.0228051	-0.0860935
3247	-0.353984	-0.375122	-0.36136	-0.343592	-0.317652	-0.198006	-0.126048	-0.0307362	-0.0952987
3247.5	-0.348226	-0.373264	-0.359334	-0.345635	-0.31795	-0.213304	-0.139113	-0.0398897	-0.106667
3248	-0.348607	-0.368263	-0.35866	-0.350359	-0.321197	-0.226482	-0.152931	-0.0506557	-0.117256
3248.5	-0.351136	-0.368769	-0.3624	-0.354266	-0.332436	-0.240409	-0.168071	-0.0619424	-0.127454
3249	-0.355148	-0.372222	-0.368387	-0.361343	-0.34587	-0.253136	-0.179978	-0.0732231	-0.140445
3249.5	-0.367219	-0.377743	-0.376461	-0.373329	-0.35707	-0.265274	-0.194853	-0.0852778	-0.152483
3250	-0.377548	-0.385506	-0.387681	-0.38562	-0.367781	-0.274671	-0.207523	-0.0964057	-0.163631
3250.5	-0.389466	-0.395852	-0.402794	-0.400463	-0.378185	-0.281718	-0.217303	-0.108197	-0.175542
3251	-0.405208	-0.4123	-0.417632	-0.416545	-0.392958	-0.291749	-0.226195	-0.121442	-0.186374
3251.5	-0.424171	-0.429517	-0.43587	-0.434629	-0.411435	-0.301045	-0.233518	-0.131756	-0.199214
3252	-0.442703	-0.447889	-0.454659	-0.45427	-0.42569	-0.308575	-0.241926	-0.140374	-0.208834
3252.5	-0.459459	-0.468664	-0.474386	-0.474342	-0.44018	-0.314438	-0.248692	-0.14964	-0.214119
3253	-0.477175	-0.490607	-0.49668	-0.496787	-0.455883	-0.320298	-0.25571	-0.158161	-0.220171
3253.5	-0.494855	-0.511669	-0.519049	-0.525264	-0.471835	-0.327601	-0.261845	-0.164124	-0.229594
3254	-0.514944	-0.532532	-0.53824	-0.550448	-0.487942	-0.332651	-0.26478	-0.170597	-0.235321
3254.5	-0.535254	-0.552665	-0.557331	-0.569989	-0.500819	-0.336904	-0.264232	-0.177446	-0.238153
3255	-0.548081	-0.571511	-0.578503	-0.588882	-0.513898	-0.34014	-0.264375	-0.18651	-0.240812
3255.5	-0.563634	-0.590902	-0.600335	-0.605965	-0.525565	-0.341498	-0.267735	-0.194063	-0.24143
3256	-0.580064	-0.606213	-0.619441	-0.618818	-0.536165	-0.344406	-0.270167	-0.198741	-0.243713
3256.5	-0.595408	-0.623002	-0.633716	-0.630126	-0.544214	-0.341972	-0.269809	-0.200126	-0.244347
3257	-0.60226	-0.638401	-0.644248	-0.637429	-0.551337	-0.339996	-0.271062	-0.199629	-0.243317
3257.5	-0.608162	-0.647294	-0.65067	-0.64128	-0.556056	-0.339948	-0.272709	-0.201213	-0.244086
3258	-0.614109	-0.653169	-0.650581	-0.640962	-0.560081	-0.341441	-0.272107	-0.200197	-0.243868
3258.5	-0.618508	-0.654716	-0.649382	-0.640714	-0.562747	-0.343579	-0.272401	-0.200647	-0.244824
3259	-0.617941	-0.653031	-0.649007	-0.634998	-0.561821	-0.347114	-0.273666	-0.200124	-0.246796
3259.5	-0.616281	-0.648866	-0.644693	-0.626231	-0.56145	-0.351971	-0.274843	-0.20217	-0.24851
3260	-0.611339	-0.641785	-0.638014	-0.618425	-0.559049	-0.353841	-0.275993	-0.206141	-0.248336
3260.5	-0.603635	-0.637132	-0.630313	-0.609989	-0.554513	-0.354662	-0.277424	-0.20957	-0.246763
3261	-0.595251	-0.632069	-0.621156	-0.601155	-0.54865	-0.356622	-0.282636	-0.210718	-0.249275
3261.5	-0.590643	-0.623797	-0.610295	-0.594306	-0.542919	-0.361549	-0.285249	-0.213958	-0.253263
3262	-0.58431	-0.612922	-0.601478	-0.584935	-0.53816	-0.366355	-0.28959	-0.214704	-0.256799
3262.5	-0.578504	-0.604994	-0.592167	-0.575344	-0.535865	-0.371118	-0.295777	-0.215978	-0.260899
3263	-0.574636	-0.597359	-0.58538	-0.569689	-0.531947	-0.378882	-0.300712	-0.21907	-0.262782
3263.5	-0.571508	-0.590953	-0.583301	-0.566055	-0.532689	-0.386497	-0.305864	-0.223469	-0.265487
3264	-0.572228	-0.585857	-0.582467	-0.566157	-0.532677	-0.391767	-0.311071	-0.227634	-0.267692
3264.5	-0.572843	-0.586084	-0.580632	-0.566968	-0.532318	-0.39544	-0.316893	-0.23111	-0.271696
3265	-0.573885	-0.587906	-0.5821	-0.567809	-0.53474	-0.398543	-0.319886	-0.236031	-0.274952
3265.5	-0.578099	-0.592153	-0.585772	-0.573743	-0.537581	-0.401323	-0.323482	-0.242105	-0.278799
3266	-0.587264	-0.600142	-0.592936	-0.58257	-0.5424	-0.40275	-0.323665	-0.246745	-0.282472
3266.5	-0.598813	-0.609501	-0.603355	-0.594566	-0.547798	-0.402868	-0.324206	-0.250253	-0.288804
3267	-0.608411	-0.618395	-0.616014	-0.607422	-0.556553	-0.403694	-0.329871	-0.254476	-0.293743
3267.5	-0.621794	-0.630588	-0.631821	-0.624051	-0.563477	-0.403606	-0.335558	-0.256414	-0.296776
3268	-0.635735	-0.646268	-0.647457	-0.639823	-0.57121	-0.405233	-0.336823	-0.258239	-0.297762
3268.5	-0.653847	-0.663229	-0.664483	-0.657194	-0.579877	-0.403914	-0.337693	-0.260071	-0.297538
3269	-0.669413	-0.681029	-0.683111	-0.673603	-0.588569	-0.402091	-0.338385	-0.263938	-0.297364
3269.5	-0.684311	-0.700859	-0.701711	-0.692831	-0.595288	-0.400442	-0.335585	-0.267048	-0.295562
3270	-0.700388	-0.716997	-0.721723	-0.710151	-0.605497	-0.397304	-0.331663	-0.265781	-0.293898
3270.5	-0.718246	-0.733711	-0.739153	-0.72798	-0.612247	-0.395903	-0.325977	-0.262665	-0.293059
3271	-0.736108	-0.751415	-0.752802	-0.740727	-0.617193	-0.391744	-0.322209	-0.261225	-0.291968
3271.5	-0.75266	-0.766914	-0.766559	-0.75292	-0.620499	-0.385477	-0.318258	-0.2597	-0.28825
3272	-0.765813	-0.781701	-0.779939	-0.762046	-0.627146	-0.379987	-0.312394	-0.256242	-0.285768
3272.5	-0.772706	-0.794353	-0.793703	-0.769887	-0.631697	-0.375766	-0.307585	-0.254149	-0.283644
3273	-0.778328	-0.801827	-0.801431	-0.775934	-0.632925	-0.371671	-0.304375	-0.252994	-0.279405
3273.5	-0.784083	-0.803424	-0.804235	-0.778777	-0.632711	-0.370335	-0.299667	-0.250591	-0.27673
3274	-0.786087	-0.804791	-0.80415	-0.778048	-0.62772	-0.363767	-0.293571	-0.246801	-0.272412
3274.5	-0.784359	-0.807587	-0.799952	-0.77822	-0.623864	-0.357891	-0.288168	-0.241951	-0.266231
3275	-0.782172	-0.806449	-0.7974	-0.774664	-0.620876	-0.353737	-0.285927	-0.235994	-0.260265
3275.5	-0.783279	-0.80436	-0.791558	-0.767927	-0.614045	-0.348006	-0.283941	-0.231007	-0.254731
3276	-0.780252	-0.802865	-0.782869	-0.761938	-0.60562	-0.342818	-0.279019	-0.226628	-0.250546
3276.5	-0.777137	-0.799446	-0.777943	-0.754351	-0.602837	-0.340382	-0.27358	-0.223809	-0.247877
3277	-0.776141	-0.79433	-0.771607	-0.750041	-0.599716	-0.338736	-0.269396	-0.222793	-0.247209
3277.5	-0.774791	-0.789361	-0.76692	-0.741757	-0.596204	-0.336431	-0.267622	-0.221568	-0.242324
3278	-0.772037	-0.7834	-0.765571	-0.735651	-0.590348	-0.334321	-0.266991	-0.216847	-0.238636
3278.5	-0.769759	-0.781891	-0.760649	-0.731022	-0.581762	-0.331698	-0.267663	-0.213582	-0.23298
3279	-0.767802	-0.779521	-0.75716	-0.726115	-0.575433	-0.327175	-0.265388	-0.21145	-0.229674
3279.5	-0.766705	-0.777614	-0.755944	-0.72376	-0.57088	-0.324964	-0.262694	-0.210487	-0.226717
3280	-0.764032	-0.778013	-0.756248	-0.724117	-0.568426	-0.32016	-0.256689	-0.207451	-0.224907
3280.5	-0.765196	-0.779049	-0.757671	-0.726656	-0.568523	-0.316494	-0.251893	-0.20358	-0.224214
3281	-0.770107	-0.780739	-0.760416	-0.731986	-0.565858	-0.312616	-0.251102	-0.200132	-0.223849
3281.5	-0.77626	-0.784707	-0.765533	-0.738163	-0.566824	-0.310215	-0.250203	-0.198028	-0.223517
3282	-0.785418	-0.790417	-0.773998	-0.744741	-0.567636	-0.307256	-0.250031	-0.19528	-0.220697
3282.5	-0.794229	-0.800187	-0.783628	-0.752323	-0.568829	-0.305509	-0.246809	-0.197611	-0.217206
3283	-0.803664	-0.813286	-0.795971	-0.763322	-0.574201	-0.300181	-0.241537	-0.196473	-0.21787
3283.5	-0.813626	-0.820948	-0.808101	-0.777572	-0.581868	-0.296604	-0.235731	-0.195409	-0.214936
3284	-0.825823	-0.834195	-0.822501	-0.791304	-0.586477	-0.29347	-0.232881	-0.191796	-0.211348
3284.5	-0.840023	-0.847683	-0.837001	-0.804909	-0.59175	-0.288885	-0.231605	-0.187139	-0.207312
3285	-0.854854	-0.863451	-0.850693	-0.818809	-0.595394	-0.281931	-0.22585	-0.18281	-0.204081
3285.5	-0.872222	-0.877947	-0.864749	-0.831353	-0.59924	-0.274678	-0.220756	-0.179036	-0.200845
3286	-0.886591	-0.891532	-0.878601	-0.845938	-0.602329	-0.268318	-0.21375	-0.175354	-0.197599
3286.5	-0.896605	-0.904363	-0.894362	-0.857782	-0.604749	-0.263955	-0.208161	-0.170151	-0.195312
3287	-0.910866	-0.91542	-0.909197	-0.86882	-0.604901	-0.257827	-0.204298	-0.166875	-0.190498
3287.5	-0.92199	-0.928248	-0.920093	-0.880848	-0.606504	-0.250075	-0.199641	-0.162643	-0.185485
3288	-0.930842	-0.942084	-0.930386	-0.887665	-0.607657	-0.242129	-0.194834	-0.155662	-0.179352
3288.5	-0.940973	-0.951045	-0.9394	-0.895687	-0.608111	-0.235168	-0.18809	-0.149206	-0.171854
3289	-0.946676	-0.959214	-0.943665	-0.904627	-0.607171	-0.227621	-0.17828	-0.143063	-0.166674
3289.5	-0.950506	-0.964467	-0.951618	-0.913826	-0.604483	-0.221382	-0.173123	-0.137013	-0.160299
3290	-0.954802	-0.970699	-0.95601	-0.916789	-0.600865	-0.214887	-0.168716	-0.129988	-0.156529
3290.5	-0.959718	-0.978741	-0.959852	-0.917188	-0.599286	-0.208112	-0.161741	-0.123675	-0.151845
3291	-0.964135	-0.985993	-0.960459	-0.919379	-0.594924	-0.200065	-0.154554	-0.119271	-0.144323
3291.5	-0.969276	-0.991439	-0.961566	-0.919217	-0.588565	-0.195003	-0.14744	-0.114793	-0.13704
3292	-0.973122	-0.992572	-0.965837	-0.917071	-0.585032	-0.190928	-0.140853	-0.109188	-0.131798
3292.5	-0.977178	-0.99382	-0.967382	-0.915253	-0.582498	-0.184937	-0.135093	-0.103839	-0.127064
3293	-0.981603	-0.995242	-0.966607	-0.915813	-0.581139	-0.178522	-0.128748	-0.0971358	-0.123
3293.5	-0.985558	-0.996795	-0.965293	-0.916963	-0.579147	-0.173713	-0.12553	-0.0901026	-0.118111
3294	-0.988523	-0.996692	-0.96498	-0.916632	-0.575705	-0.167824	-0.12145	-0.0848407	-0.112792
3294.5	-0.987038	-0.998932	-0.965982	-0.914278	-0.572772	-0.161484	-0.116191	-0.0816718	-0.106752
3295	-0.987836	-1.00299	-0.968154	-0.914259	-0.566429	-0.154079	-0.111577	-0.0778494	-0.100337
3295.5	-0.987368	-1.00501	-0.969838	-0.916202	-0.560122	-0.148043	-0.108519	-0.0735325	-0.0967155
3296	-0.988146	-1.00892	-0.973569	-0.919925	-0.55538	-0.143485	-0.104318	-0.0689702	-0.0928926
3296.5	-0.991534	-1.01151	-0.978519	-0.922574	-0.55422	-0.141333	-0.100769	-0.0621682	-0.0892547
3297	-0.995357	-1.01413	-0.982516	-0.925534	-0.554391	-0.13589	-0.0958412	-0.0578513	-0.0861535
3297.5	-1.00209	-1.02005	-0.98527	-0.928772	-0.554577	-0.127591	-0.0905247	-0.0541335	-0.0817013
3298	-1.00995	-1.02586	-0.987744	-0.929018	-0.550782	-0.121403	-0.0849579	-0.0509886	-0.0769455
[truncated: 1,003 more rows]

## Sheet: Fig_2F
	Fig. 2F EPR data
Time (in hrs)	ratio(population) as a function of time taken at the magentic field of 2672 G	ratio(population) as a function of time taken at the magnetic field of 3178 G
0	1	1
1	1.00509	0.966623
3	1.00187	1.01447
5	0.970233	0.997072
20	0.727639	0.811146
44	0.414547	0.697209
115	0.324258	0.64039
142	0.288776	0.638226
161	0.259542	0.53189

## Sheet: Fig_4A
	Fig.4A aerobic data
	Sample name	65Cu	65Cu	65Cu	66Zn	66Zn	66Zn	59Co	59Co	59Co	60Ni	60Ni	60Ni	55Mn	55Mn	55Mn	56Fe	56Fe	56Fe
Batch 1		ppb	average	sd	ppb	average	sd	ppb	average	sd	ppb	average	sd	ppb	average	sd	ppb	average	sd
1	PHERD30 # 1	28.2869	31.1085	2.47403	218.292	219.266	2.24649	3.25905	3.19693	0.0637184	0.575673	0.359582	0.213562	45.3528	36.8383	7.37511	808.264	750.978	49.8384
2	PHERD30 # 2	32.1322			221.835			3.13173			0.148642			32.7217			717.581
3	PHERD30 # 3	32.9063			217.671			3.2			0.35443			32.4405			727.089
4	pHERD30 OprC WT # 1	68.0276	68.1555	0.744421	188.959	187.698	2.44365	2.89822	2.81863	0.0883269	0.0230017	0.326894	0.308765	30.1553	29.6009	0.754188	714.204	656.413	50.6497
5	pHERD30 OprC WT # 2	67.4833			189.254			2.83408			0.640312			29.9053			635.301
6	pHERD30 OprC WT # 3	68.9556			184.882			2.7236			0.317369			28.7421			619.735
7	pHERD30 OprC AA # 1	33.3447	34.735	2.06224	213.185	207.396	5.19696	3.20205	2.96138	0.210183	0.245434	0.141058	0.105287	32.6541	31.5932	0.92697	593.037	577.728	24.5171
8	pHERD30 OprC AA # 2	37.1044			203.132			2.86813			0.142857			30.9396			549.451
9	pHERD30 OprC AA # 3	33.7558			205.872			2.81395			0.0348837			31.186			590.698
	Sample name	65Cu	65Cu	65Cu	66Zn	66Zn	66Zn	59Co	59Co	59Co	60Ni	60Ni	60Ni	55Mn	55Mn	55Mn	56Fe	56Fe	56Fe
Batch 2		ppb	average	sd	ppb	average	sd	ppb	average	sd	ppb	average	sd	ppb	average	sd	ppb	average	sd
1	PHERD30 # 1	44.3298	43.1222	2.59736	206.596	202.011	9.54202	2.94737	2.83049	0.139502	-1.04561	-0.771491	0.532526	20.0281	19.789	0.956041	1696.14	1525.88	227.42
2	PHERD30 # 2	44.8958			191.042			2.86806			-1.11111			18.7361			1613.89
3	PHERD30 # 3	40.1408			208.394			2.67606			-0.157746			20.6028			1267.61
4	pHERD30 OprC WT # 1	90.4878	89.4299	5.39611	223.984	226.147	5.44724	3.58537	3.47852	0.109891	1.39837	-0.00791957	1.21811	19.4553	21.0421	1.49682	1847.15	1818.54	56.1011
5	pHERD30 OprC WT # 2	94.2188			232.344			3.48438			-0.6875			21.2422			1753.91
6	pHERD30 OprC WT # 3	83.5832			222.114			3.36582			-0.734633			22.4288			1854.57
7	pHERD30 OprC AA # 1	53.594	51.4722	2.31293	230.902	232.88	1.71329	3.47368	3.45868	0.0461297	13.5338	3.99474	8.26133	19.8571	24.9922	5.61841	1632.33	1579.45	46.3308
8	pHERD30 OprC AA # 2	51.8161			233.815			3.49544			-0.835866			24.1261			1560.03
9	pHERD30 OprC AA # 3	49.0066			233.922			3.40692			-0.71376			30.9934			1545.99
	Sample name	65Cu	65Cu	65Cu	66Zn	66Zn	66Zn	59Co	59Co	59Co	60Ni	60Ni	60Ni	55Mn	55Mn	55Mn	56Fe	56Fe	56Fe
Batch 3		ppb	average	sd	ppb	average	sd	ppb	average	sd	ppb	average	sd	ppb	average	sd	ppb	average	sd
1	PHERD30 # 1	54.758	58.7929	6.30801	207.331	210.735	6.23006	3.10512	3.12545	0.0292922	6.13416	3.29216	2.58259	15.2075	16.4525	1.22216	2089.9	2094.82	16.8838
2	PHERD30 # 2	66.0621			217.925			3.11221			2.65349			16.4996			2113.62
3	PHERD30 # 3	55.5587			206.948			3.15903			1.08883			17.6504			2080.95
4	pHERD30 OprC WT # 1	101.508	106.608	6.10924	216.248	229.029	11.5103	3.78559	3.79295	0.0564015	0.879397	1.53058	0.895896	14.598	16.6207	1.80899	2074.54	2178.13	92.4686
5	pHERD30 OprC WT # 2	113.378			232.261			3.85267			1.16003			17.1804			2252.33
6	pHERD30 OprC WT # 3	104.937			238.577			3.74059			2.5523			18.0837			2207.53
7	pHERD30 OprC AA # 1	68.9538	66.8575	8.80656	221.231	233.483	13.6531	3.43846	3.42889	0.258043	1.98462	0.972285	1.06712	17.2462	17.4769	2.05761	2098.46	2030.35	180.959
8	pHERD30 OprC AA # 2	74.4268			248.201			3.68201			-0.142259			19.6402			2167.36
9	pHERD30 OprC AA # 3	57.192			231.017			3.16619			1.0745			15.5444			1825.21
	Fig.4A_anaerobic data
	Sample name	65Cu	65Cu	65Cu	66Zn	66Zn	66Zn	59Co	59Co	59Co	60Ni	60Ni	60Ni	55Mn	55Mn	55Mn	56Fe	56Fe	56Fe
Batch 1		ppb	average	sd	ppb	average	sd	ppb	average	sd	ppb	average	sd	ppb	average	sd	ppb	average	sd
1	PHERD30 # 1	38.9332	34.9582	6.84014	289.054	256.894	55.0873	1.72542	1.52393	0.348729	0.630798	0.804899	0.541776	4.93506	4.82256	1.36041	1251.39	1104.83	254.502
2	PHERD30 # 2	38.8815			288.341			1.72512			1.41232			6.12322			1252.13
3	PHERD30 # 3	27.06			193.286			1.12125			0.371578			3.40939			810.952
4	pHERD30 OprC WT # 1	100.337	80.2456	25.6923	335.939	275.276	77.678	1.90011	1.58701	0.435599	0.271444	1.33179	1.94244	6.51466	5.26884	1.38212	1121.61	938.639	261.844
5	pHERD30 OprC WT # 2	89.104			302.163			1.77137			3.57364			5.50978			1055.61
6	pHERD30 OprC WT # 3	51.2962			187.727			1.08954			0.150282			3.78209			638.698
7	pHERD30 OprC AA # 1	48.2321	60.089	15.842	314.317	325.858	10.3913	1.89805	1.83566	0.064236	3.52495	2.03725	1.35276	8.53579	10.1763	2.18314	1103.04	1095.39	37.8792
8	pHERD30 OprC AA # 2	78.081			328.785			1.76972			1.70576			9.33902			1054.26
9	pHERD30 OprC AA # 3	53.9537			334.471			1.83921			0.881057			12.6542			1128.85
	Sample name	65Cu	65Cu	65Cu	66Zn	66Zn	66Zn	59Co	59Co	59Co	60Ni	60Ni	60Ni	55Mn	55Mn	55Mn	56Fe	56Fe	56Fe
Batch 2		ppb	average	sd	ppb	average	sd	ppb	average	sd	ppb	average	sd	ppb	average	sd	ppb	average	sd
1	PHERD30 # 1	79.0271	77.3077	3.69691	270.812	262.271	8.4358	2.0662	2.007	0.0788992	-0.351053	0.0695552	0.428047	5.7673	5.7627	0.37724	1345.04	1329.97	173.385
2	PHERD30 # 2	73.0642			253.945			1.91743			0.0550459			6.13761			1149.54
3	PHERD30 # 3	79.8318			262.056			2.03738			0.504673			5.38318			1495.33
4	pHERD30 OprC WT # 1	150.554	147.672	13.6792	332.841	316.092	32.9996	2.82903	2.58975	0.284568	0.934809	0.934929	0.955672	9.13899	13.3795	8.95534	1627.31	1837.63	703.085
5	pHERD30 OprC WT # 2	132.782			278.077			2.27508			-0.0206825			7.33195			1263.7
6	pHERD30 OprC WT # 3	159.681			337.358			2.66515			1.89066			23.6674			2621.87
7	pHERD30 OprC AA # 1	93.1693	93.3582	1.00029	296.339	294.225	2.23479	2.32265	2.3491	0.120062	0.286041	2.76239	2.45632	7.20824	8.81383	1.86803	1358.12	1375.21	20.7595
8	pHERD30 OprC AA # 2	94.4394			294.451			2.48018			5.19819			8.3692			1369.2
9	pHERD30 OprC AA # 3	92.4658			291.886			2.24447			2.80295			10.8641			1398.31
	Sample name	65Cu	65Cu	65Cu	66Zn	66Zn	66Zn	59Co	59Co	59Co	60Ni	60Ni	60Ni	55Mn	55Mn	55Mn	56Fe	56Fe	56Fe
Batch 3		ppb	average	sd	ppb	average	sd	ppb	average	sd	ppb	average	sd	ppb	average	sd	ppb	average	sd
1	PHERD30 # 1	84.9306	72.1852	11.0674	339.808	295.686	38.3577	1.68623	1.45808	0.198482	-0.480256	0.639063	1.0075	5.67769	5.40263	0.366234	1925.29	1711.47	188.028
2	PHERD30 # 2	65.0044			270.27			1.3252			0.92415			4.98692			1571.93
3	PHERD30 # 3	66.6206			276.98			1.3628			1.4733			5.54328			1637.2
4	pHERD30 OprC WT # 1	102.614	113.828	9.79892	268.297	295.743	25.5179	1.25632	1.34119	0.092262	-0.160202	-0.203806	0.154535	4.28331	5.65285	1.24152	1439.29	1534.55	108.375
5	pHERD30 OprC WT # 2	118.132			300.183			1.32784			-0.375458			5.9707			1511.9
6	pHERD30 OprC WT # 3	120.739			318.75			1.43939			-0.0757576			6.70455			1652.46
7	pHERD30 OprC AA # 1	69.3533	67.6491	1.54762	284.911	284.535	3.63568	1.2746	1.25167	0.0212147	15.6795	16.1017	11.3188	5.15464	5.28052	0.118955	1438.61	1445.7	6.1565
8	pHERD30 OprC AA # 2	67.2626			280.726			1.24767			27.6257			5.39106			1448.79
9	pHERD30 OprC AA # 3	66.3314			287.968			1.23274			5			5.29586			1449.7

## Sheet: S1E_Fig
		Fig.S1E data
	Energy (eV)	Energy (kEv)	f’	f’’	n of counts / fluorescence
	8949.01	8.94901	0.52	-5.22	36
	8954	8.954	0.54	-5.36	51
	8959	8.959	0.55	-5.52	39
	8964	8.964	0.5	-5.78	46
	8967.4	8.9674	0.54	-6.01	35
	8967.9	8.9679	0.55	-6.05	56
	8968.41	8.96841	0.57	-6.07	43
	8968.9	8.9689	0.54	-6.09	48
	8969.4	8.9694	0.54	-6.15	45
	8969.91	8.96991	0.56	-6.2	43
	8970.4	8.9704	0.6	-6.23	59
	8970.91	8.97091	0.6	-6.25	53
	8971.4	8.9714	0.59	-6.26	49
	8971.9	8.9719	0.58	-6.29	57
	8972.41	8.97241	0.51	-6.35	36
	8972.9	8.9729	0.49	-6.45	36
	8973.41	8.97341	0.57	-6.53	52
	8973.91	8.97391	0.58	-6.58	53
	8974.41	8.97441	0.59	-6.63	48
	8974.9	8.9749	0.63	-6.67	64
	8975.4	8.9754	0.62	-6.71	54
	8975.9	8.9759	0.55	-6.79	48
	8976.4	8.9764	0.58	-6.91	50
	8976.9	8.9769	0.65	-6.99	64
	8977.4	8.9774	0.68	-7.06	67
	8977.9	8.9779	0.67	-7.14	64
	8978.4	8.9784	0.7	-7.24	70
	8978.9	8.9789	0.72	-7.36	75
	8979.4	8.9794	0.71	-7.53	71
	8979.9	8.9799	0.82	-7.74	88
	8980.4	8.9804	1.13	-7.86	135
	8980.9	8.9809	1.3	-7.88	176
	8981.41	8.98141	1.45	-7.85	168
	8981.9	8.9819	1.48	-7.86	216
	8982.4	8.9824	1.53	-7.93	183
	8982.9	8.9829	1.57	-8.08	222
	8983.4	8.9834	2	-8.1	255
	8983.9	8.9839	2.09	-7.98	318
	8984.41	8.98441	2	-8	250
	8984.9	8.9849	2.1	-8.12	298
	8985.41	8.98541	2.44	-8.16	352
	8985.9	8.9859	2.55	-8.08	352
	8986.4	8.9864	2.62	-8.04	379
	8986.9	8.9869	2.8	-7.99	395
	8987.41	8.98741	2.81	-7.93	411
	8987.9	8.9879	2.74	-8.01	389
	8988.41	8.98841	2.99	-8.08	418
	8988.91	8.98891	3.17	-8.08	492
	8989.4	8.9894	3.35	-8.01	447
	8989.9	8.9899	3.34	-8.03	534
	8990.4	8.9904	3.71	-8.01	496
	8990.9	8.9909	3.79	-7.9	608
	8991.4	8.9914	4.01	-7.81	551
	8991.91	8.99191	3.98	-7.76	622
	8992.41	8.99241	4.36	-7.72	621
	8992.9	8.9929	4.63	-7.44	706
	8993.41	8.99341	4.62	-7.18	696
	8993.9	8.9939	4.48	-7.04	647
	8994	8.994	4.67	-7	708
	8999	8.999	4.57	-5.79	692
	9004	9.004	4.05	-5.23	585

## Sheet: S2A_Fig
		Fig. S2 A data
		OprC WT1 As purified	3 eq Cu + EDTA					OprC WT2 As purified	3 eq Cu + EDTA
	WT Apo1	% copper occupancy	% copper occupancy				WT Apo 2	% copper occupancy	% copper occupancy
		48.7408	59.5944					90.9318	85.0104
		47.368	56.5708					93.5679	86.6697
		54.9692	60.6865					80.9903	84.2955
		53.4817	55.489					83.8889	86.1338
	average	51.1399	58.0852				average	87.3447	85.5274
	sd	3.6574	2.13208				sd	5.09696	1.07354
		M147A As purified	3 eq Cu + EDTA
		% copper occupancy	% copper occupancy
		10.3681	4.81136
		1.42112	5.40432
		7.72453	5.12399
	average	6.50458	5.11322
	sd	4.59655	0.296623
		M325A As purified	3 eq Cu + EDTA
		% copper occupancy	% copper occupancy
		0.364217	2.70814
		5.34591	1.56173
		1.18711	2.0677
	average	2.29908	2.11252
	sd	2.67052	0.574514
		C143A As purified	3 eq Cu + EDTA
		% copper occupancy	% copper occupancy
		3.60981	2.6142
		5.731	2.31026
		0.438032	2.4899
	average	3.25961	2.47145
	sd	2.6638	0.15281
		H323A As purified	3 eq Cu + EDTA
		% copper occupancy	% copper occupancy
		7.36718	2.43891
		10.272	1.99672
		1.224	2.11023
		6.95601
	average	6.4548	2.18196
	sd	3.78664	0.229651
		AA As purified	3 eq Cu + EDTA
		% copper occupancy	% copper occupancy
		1.46223	1.80881
		1.62932	1.14087
		1.14126	1.04784
	average	1.41094	1.3325
	sd	0.24804	0.415105

## Sheet: S2B_Fig
		Fig.S2B data
			OprC WT- Copper incubation
		WT 0 equivalents	WT 3 equivalents	WT 10 equivalents
		% Copper occupancy	% Copper occupancy	% Copper occupancy
	1	47.5621	89.0661	99.5945
	2	50.7259	90.8776	99.1917
	3	46.927	120.468	113.717
	4		128.774
	average	48.405	107.296	104.168
	sd	2.03486	20.3035	8.27219
			OprC WT – Zinc incubation
		WT 0 equivalents	WT 3 equivalents	WT 10 equivalents
		% Zinc occupancy	% Zinc occupancy	% Zinc occupancy
	1	1.64058	3.22785	4.24003
	2	-0.440487	3.57753	3.6683
	3	1.58662	0.229538	-0.595875
	4	0.401658	-0.0499024	1.659
	5	0.161668	6.3	6.75195
	6	0.690909	6.83742	6.72428
	7	0.569782
	8	0.17215
	9	0.242424
	average	0.558367	3.35374	3.74128
	sd	0.677754	2.90613	2.87622

[truncated: 5 more sheets: S5A_Fig, S5B_Fig, S5C_Fig, S5D_Fig, S6_Fig]
